# Supplementary material for: Studies in the rearrangement reactions involving camphorquinone
Source: RSC Adv. 2021 Feb 11;11(13):7180–6. doi: 10.1039/d0ra09839f (PMC8694982; doi:10.1039/d0ra09839f)
Supplement: RA-011-D0RA09839F-s002 [file RA-011-D0RA09839F-s002.cif]

# Electronic Supplementary Material (ESI) for RSC Advances.
# This journal is © The Royal Society of Chemistry 2021

####################################################################### 
# 
# This file contains crystal structure data downloaded from the 
# Cambridge Structural Database (CSD) hosted by the Cambridge 
# Crystallographic Data Centre (CCDC).
# 
# Full information about CCDC data access policies and citation 
# guidelines are available at http://www.ccdc.cam.ac.uk/access/V1 
# 
# Audit and citation data items may have been added by the CCDC. 
# Please retain this information to preserve the provenance of 
# this file and to allow appropriate attribution of the data. 
# 
#######################################################################

data_shelx
_database_code_depnum_ccdc_archive 'CCDC 1402567'
loop_
_audit_author_name
_audit_author_address
'H. Surya Prakash Rao'
;PONDICHERRY UNIVERSITY
India
;
_audit_update_record             
;
2020-12-27 deposited with the CCDC.	2021-01-18 downloaded from the CCDC.
;
# start Validation Reply Form
_vrf_PLAT417_shelx               
;
PROBLEM: Short Inter D-H..H-D       H006     ..H00D     .       1.57 Ang.  
RESPONSE: These alerts are related to hydrogen bonds. 
To our knoweldge, we thoroughly checked and it does not have any disorder. 
The R-Factor and Goodness of Fit of this compound is found to be 0.0576 and 1.080, respectively. 
;
_vrf_PLAT094_shelx               
;
PROBLEM: Ratio of Maximum / Minimum Residual Density ....       5.16 Report
RESPONSE: This alert was maintly arised due to there is Q peak that not assigned to any of the 
element present in the title compound. 
However, when examined closely the electron density appears to be the structure. 
Thus, such residual density is likely not from unaccounted atom types.
;
_vrf_PLAT420_shelx               
;
PROBLEM: D-H Without Acceptor       O005     --H005     .     Please Check 
RESPONSE:These alerts are related to hydrogen bonds. 
To our knoweldge, we thoroughly checked and it does not have any disorder. 
The R-Factor and Goodness of Fit of this compound is found to be 0.0576 and 1.080, respectively. 
;
# end Validation Reply Form  
_audit_creation_method           SHELXL-2018/3
_shelx_SHELXL_version_number     2018/3
_chemical_name_systematic        
(2S,3aR,6S,7aR,8S)-2-(iodomethyl)-6,7,7-trimethylhexahydro-2H-3a,6-methanobenzofuran-8-ol
_chemical_name_common            Nil
_chemical_melting_point          'Not available as it was semi solid'
_chemical_formula_moiety         'C13 H21 I O2'
_chemical_formula_sum            'C13 H21 I O2'
_chemical_formula_weight         336.20

loop_
_atom_type_symbol
_atom_type_description
_atom_type_scat_dispersion_real
_atom_type_scat_dispersion_imag
_atom_type_scat_source
C C 0.0033 0.0016 'International Tables Vol C Tables 4.2.6.8 and 6.1.1.4'
H H 0.0000 0.0000 'International Tables Vol C Tables 4.2.6.8 and 6.1.1.4'
O O 0.0106 0.0060 'International Tables Vol C Tables 4.2.6.8 and 6.1.1.4'
I I -0.4742 1.8119 'International Tables Vol C Tables 4.2.6.8 and 6.1.1.4'

_space_group_crystal_system      triclinic
_space_group_IT_number           1
_space_group_name_H-M_alt        'P 1'
_space_group_name_Hall           'P 1'

_shelx_space_group_comment       
;
The symmetry employed for this shelxl refinement is uniquely defined
by the following loop, which should always be used as a source of
symmetry information in preference to the above space-group names.
They are only intended as comments.
;

loop_
_space_group_symop_operation_xyz
'x, y, z'

_cell_length_a                   11.3843(5)
_cell_length_b                   11.4267(5)
_cell_length_c                   11.6597(5)
_cell_angle_alpha                99.910(2)
_cell_angle_beta                 106.378(2)
_cell_angle_gamma                95.260(2)
_cell_volume                     1417.63(11)
_cell_formula_units_Z            4
_cell_measurement_temperature    296(2)
_cell_measurement_reflns_used    9993
_cell_measurement_theta_min      2.80
_cell_measurement_theta_max      25.98

_exptl_crystal_description       'rectangular block'
_exptl_crystal_colour            'clear whiteish colourless'
_exptl_crystal_density_meas      ?
_exptl_crystal_density_method    'not measured'
_exptl_crystal_density_diffrn    1.575
_exptl_crystal_F_000             672
_exptl_transmission_factor_min   ?
_exptl_transmission_factor_max   ?
_exptl_crystal_size_max          0.250
_exptl_crystal_size_mid          0.160
_exptl_crystal_size_min          0.100
_exptl_absorpt_coefficient_mu    2.245
_shelx_estimated_absorpt_T_min   0.604
_shelx_estimated_absorpt_T_max   0.807
_exptl_absorpt_correction_type   multi-scan
_exptl_absorpt_correction_T_min  0.5314
_exptl_absorpt_correction_T_max  0.7454
_exptl_absorpt_process_details   
;
SADABS-2014/5 (Bruker,2014/5) was used for absorption correction.
wR2(int) was 0.0799 before and 0.0460 after correction.
The Ratio of minimum to maximum transmission is 0.7129.
The \l/2 correction factor is 0.00150.
;
_exptl_absorpt_special_details   ?
_diffrn_ambient_temperature      296(2)
_diffrn_radiation_wavelength     0.71073
_diffrn_radiation_type           MoK\a
_diffrn_source                   'fine-focus sealed tube'
_diffrn_measurement_device_type  'Bruker APEX-II CCD'
_diffrn_measurement_method       '\w scans'
_diffrn_detector_area_resol_mean ?
_diffrn_reflns_number            19906
_diffrn_reflns_av_unetI/netI     0.0377
_diffrn_reflns_av_R_equivalents  0.0226
_diffrn_reflns_limit_h_min       -14
_diffrn_reflns_limit_h_max       14
_diffrn_reflns_limit_k_min       -14
_diffrn_reflns_limit_k_max       14
_diffrn_reflns_limit_l_min       -14
_diffrn_reflns_limit_l_max       12
_diffrn_reflns_theta_min         1.829
_diffrn_reflns_theta_max         26.783
_diffrn_reflns_theta_full        25.242
_diffrn_measured_fraction_theta_max 0.963
_diffrn_measured_fraction_theta_full 0.992
_diffrn_reflns_Laue_measured_fraction_max 0.963
_diffrn_reflns_Laue_measured_fraction_full 0.992
_diffrn_reflns_point_group_measured_fraction_max 0.806
_diffrn_reflns_point_group_measured_fraction_full 0.853
_reflns_number_total             9782
_reflns_number_gt                8412
_reflns_threshold_expression     'I > 2\s(I)'
_reflns_Friedel_coverage         0.674
_reflns_Friedel_fraction_max     0.649
_reflns_Friedel_fraction_full    0.713

_reflns_special_details          
;
 Reflections were merged by SHELXL according to the crystal
 class for the calculation of statistics and refinement.
 
 _reflns_Friedel_fraction is defined as the number of unique
 Friedel pairs measured divided by the number that would be
 possible theoretically, ignoring centric projections and
 systematic absences.
;

_computing_data_collection       ?
_computing_cell_refinement       'SAINT v8.34A (Bruker, 2013)'
_computing_data_reduction        'SAINT v8.34A (Bruker, 2013)'
_computing_structure_solution    'SHELXT (Sheldrick, 2015)'
_computing_structure_refinement  'SHELXL-2018/3 (Sheldrick, 2018)'
_computing_molecular_graphics    
;
ORTEP-3 for Windows (Farrugia, 2012), PLATON (Spek, 2020) and
Mercury
(Macrae <i>et al.</i>,  2020)
;
_computing_publication_material  
;
ORTEP-3 for Windows (Farrugia, 2012), PLATON (Spek, 2020) and
Mercury
(Macrae <i>et al.</i>,  2020)
;
_refine_special_details          ?
_refine_ls_structure_factor_coef Fsqd
_refine_ls_matrix_type           full
_refine_ls_weighting_scheme      calc
_refine_ls_weighting_details     
'w=1/[\s^2^(Fo^2^)+(0.1086P)^2^+1.6149P] where P=(Fo^2^+2Fc^2^)/3'
_atom_sites_solution_primary     ?
_atom_sites_solution_secondary   ?
_atom_sites_solution_hydrogens   geom
_refine_ls_hydrogen_treatment    constr
_refine_ls_extinction_method     none
_refine_ls_extinction_coef       .
_refine_ls_abs_structure_details 
;
 Flack x determined using 3091 quotients [(I+)-(I-)]/[(I+)+(I-)]
 (Parsons, Flack and Wagner, Acta Cryst. B69 (2013) 249-259).
;
_refine_ls_abs_structure_Flack   0.046(10)
_chemical_absolute_configuration ad
_refine_ls_number_reflns         9782
_refine_ls_number_parameters     593
_refine_ls_number_restraints     3
_refine_ls_R_factor_all          0.0650
_refine_ls_R_factor_gt           0.0576
_refine_ls_wR_factor_ref         0.1725
_refine_ls_wR_factor_gt          0.1656
_refine_ls_goodness_of_fit_ref   1.080
_refine_ls_restrained_S_all      1.080
_refine_ls_shift/su_max          0.000
_refine_ls_shift/su_mean         0.000

loop_
_atom_site_label
_atom_site_type_symbol
_atom_site_fract_x
_atom_site_fract_y
_atom_site_fract_z
_atom_site_U_iso_or_equiv
_atom_site_adp_type
_atom_site_occupancy
_atom_site_site_symmetry_order
_atom_site_calc_flag
_atom_site_refinement_flags_posn
_atom_site_refinement_flags_adp
_atom_site_refinement_flags_occupancy
_atom_site_disorder_assembly
_atom_site_disorder_group
I001 I 0.71021(8) 0.67187(9) 0.19590(8) 0.0703(3) Uani 1 1 d . . . . .
I002 I 0.91068(8) 0.35822(9) 0.83934(10) 0.0745(3) Uani 1 1 d . . . . .
I003 I 0.31238(9) 0.83776(9) 0.86359(12) 0.0894(4) Uani 1 1 d . . . . .
I004 I 0.12553(9) 0.15874(11) 0.12759(12) 0.0861(4) Uani 1 1 d . . . . .
O005 O 0.6041(12) 0.0557(8) 0.3375(10) 0.067(3) Uani 1 1 d . . . . .
H005 H 0.567593 0.032354 0.382687 0.101 Uiso 1 1 calc R U . . .
O006 O 0.6436(9) 0.6606(8) 0.6337(8) 0.056(2) Uani 1 1 d . . . . .
H006 H 0.599663 0.599641 0.633830 0.083 Uiso 1 1 calc R U . . .
O007 O 0.6233(8) 0.9159(9) 0.7326(9) 0.059(2) Uani 1 1 d . . . . .
O008 O 0.4257(8) 0.7730(7) 0.3581(8) 0.055(2) Uani 1 1 d . . . . .
O009 O 0.5173(8) 0.2408(8) 0.6877(10) 0.069(3) Uani 1 1 d . . . . .
O00A O 0.3345(9) 0.5884(10) 0.4458(9) 0.064(2) Uani 1 1 d . . . . .
H00A H 0.373078 0.656242 0.460635 0.096 Uiso 1 1 calc R U . . .
O00B O 0.4472(8) 0.4711(9) 0.6257(8) 0.058(2) Uani 1 1 d . . . . .
H00D H 0.523053 0.485266 0.649480 0.087 Uiso 1 1 calc R U . . .
C00C C 0.7366(10) 0.7887(9) 0.8468(9) 0.037(2) Uani 1 1 d . . . . .
C00D C 0.7469(11) 0.6887(9) 0.7423(11) 0.044(2) Uani 1 1 d . . . . .
H00G H 0.763309 0.615514 0.773405 0.053 Uiso 1 1 calc R U . . .
C00E C 0.9458(12) 0.7619(14) 0.8636(15) 0.061(3) Uani 1 1 d . . . . .
H00H H 1.014639 0.826531 0.885328 0.074 Uiso 1 1 calc R U . . .
H00I H 0.977843 0.687709 0.875625 0.074 Uiso 1 1 calc R U . . .
C00F C 0.7484(10) 0.9016(8) 0.7920(10) 0.038(2) Uani 1 1 d . . . . .
H00J H 0.787981 0.971655 0.857832 0.046 Uiso 1 1 calc R U . . .
O00G O 0.5015(9) 0.1600(10) 0.1139(8) 0.067(3) Uani 1 1 d . . . . .
C00H C 0.6145(11) 0.4102(10) 0.8497(10) 0.043(2) Uani 1 1 d . . . . .
H00E H 0.650025 0.386231 0.926526 0.052 Uiso 1 1 calc R U . . .
H00F H 0.651209 0.491653 0.854841 0.052 Uiso 1 1 calc R U . . .
C00I C 0.8638(12) 0.7500(11) 0.7297(12) 0.049(3) Uani 1 1 d . . . . .
C00J C 0.2756(9) 0.3990(9) 0.7084(10) 0.040(2) Uani 1 1 d . . . . .
C00K C 0.2438(12) 0.5664(11) 0.3283(12) 0.049(3) Uani 1 1 d . . . . .
H00K H 0.212275 0.480293 0.302333 0.059 Uiso 1 1 calc R U . . .
C00L C 0.4309(11) 0.2712(9) 0.7511(11) 0.042(2) Uani 1 1 d . . . . .
H00L H 0.432095 0.219744 0.810350 0.050 Uiso 1 1 calc R U . . .
C00M C 0.6325(10) 0.3226(10) 0.7416(10) 0.042(2) Uani 1 1 d . . . . .
H00M H 0.646089 0.368042 0.681309 0.051 Uiso 1 1 calc R U . . .
C00N C 0.4755(10) 0.3990(9) 0.8177(9) 0.038(2) Uani 1 1 d . . . . .
C00O C 0.5011(11) 0.6959(10) 0.3050(11) 0.044(2) Uani 1 1 d . . . . .
H00O H 0.557954 0.666715 0.370458 0.053 Uiso 1 1 calc R U . . .
C00P C 0.7302(12) 0.2027(13) 0.2148(12) 0.057(3) Uani 1 1 d . . . . .
C00Q C 0.5380(10) 0.8476(10) 0.7752(11) 0.043(2) Uani 1 1 d . . . . .
H00Q H 0.486014 0.783854 0.707832 0.052 Uiso 1 1 calc R U . . .
C00R C 0.6521(14) 0.1779(11) 0.3819(11) 0.055(3) Uani 1 1 d . . . . .
H00R H 0.662255 0.198550 0.469596 0.066 Uiso 1 1 calc R U . . .
C00S C 0.2949(9) 0.2657(9) 0.6697(10) 0.038(2) Uani 1 1 d . . . . .
C00U C 0.4030(10) 0.4696(9) 0.7259(11) 0.041(2) Uani 1 1 d . . . . .
H00U H 0.407015 0.552373 0.768340 0.049 Uiso 1 1 calc R U . . .
C00V C 0.6180(9) 0.7912(9) 0.8758(10) 0.039(2) Uani 1 1 d . . . . .
H00N H 0.630576 0.839889 0.956282 0.047 Uiso 1 1 calc R U . . .
H00P H 0.579820 0.710753 0.872491 0.047 Uiso 1 1 calc R U . . .
C00W C 0.1337(11) 0.6377(12) 0.3146(11) 0.049(3) Uani 1 1 d . . . . .
C00X C 0.8317(10) 0.8776(9) 0.7072(10) 0.041(2) Uani 1 1 d . . . . .
C00Y C 0.0657(14) 0.5828(17) 0.1782(14) 0.073(4) Uani 1 1 d . . . . .
H00B H 0.019136 0.504536 0.169027 0.087 Uiso 1 1 calc R U . . .
H00C H 0.009257 0.634674 0.142577 0.087 Uiso 1 1 calc R U . . .
C00Z C 0.7711(13) 0.2205(11) 0.3595(11) 0.057(3) Uani 1 1 d . . . . .
C010 C 0.7912(15) 0.3520(14) 0.4260(15) 0.070(4) Uani 1 1 d . . . . .
H5AA H 0.843478 0.402211 0.395194 0.084 Uiso 1 1 calc R U . . .
H H 0.828565 0.360422 0.513297 0.084 Uiso 1 1 calc R U . . .
C011 C 0.3020(10) 0.7451(9) 0.2699(12) 0.044(2) Uani 1 1 d . . . . .
H011 H 0.296133 0.785371 0.201225 0.052 Uiso 1 1 calc R U . . .
C012 C 0.7674(15) 0.8794(14) 0.5751(12) 0.064(3) Uani 1 1 d . . . . .
H0AA H 0.691155 0.824529 0.546598 0.097 Uiso 1 1 calc R U . . .
HA H 0.819907 0.855644 0.526437 0.097 Uiso 1 1 calc R U . . .
HB H 0.750172 0.959024 0.568439 0.097 Uiso 1 1 calc R U . . .
C013 C 0.1984(13) 0.7712(13) 0.3303(14) 0.060(3) Uani 1 1 d . . . . .
C014 C 0.9467(13) 0.9748(13) 0.7462(16) 0.067(4) Uani 1 1 d . . . . .
H1AA H 0.921303 1.050326 0.732461 0.101 Uiso 1 1 calc R U . . .
HC H 1.000953 0.952563 0.698999 0.101 Uiso 1 1 calc R U . . .
HD H 0.989296 0.981930 0.831366 0.101 Uiso 1 1 calc R U . . .
C015 C 0.9140(16) 0.6796(13) 0.6355(19) 0.077(5) Uani 1 1 d . . . . .
H2AA H 0.958291 0.619989 0.669871 0.116 Uiso 1 1 calc R U . . .
HE H 0.968834 0.733373 0.612405 0.116 Uiso 1 1 calc R U . . .
HF H 0.846480 0.640870 0.564673 0.116 Uiso 1 1 calc R U . . .
C016 C 0.2879(12) 0.6084(9) 0.2292(11) 0.049(3) Uani 1 1 d . . . . .
C017 C 0.2735(13) 0.4251(14) 0.8404(14) 0.064(4) Uani 1 1 d . . . . .
H01P H 0.217925 0.363466 0.854557 0.076 Uiso 1 1 calc R U . . .
H01Q H 0.247776 0.502562 0.860830 0.076 Uiso 1 1 calc R U . . .
C018 C 0.5770(11) 0.2656(10) 0.3174(10) 0.046(2) Uani 1 1 d . . . . .
C019 C 0.4147(12) 0.5900(12) 0.2168(14) 0.061(3) Uani 1 1 d . . . . .
H01A H 0.437073 0.515060 0.238485 0.073 Uiso 1 1 calc R U . . .
H01B H 0.416142 0.589363 0.133968 0.073 Uiso 1 1 calc R U . . .
C01A C 0.6577(16) 0.3851(12) 0.3965(14) 0.069(4) Uani 1 1 d . . . . .
H6AA H 0.635368 0.409359 0.470604 0.083 Uiso 1 1 calc R U . . .
HG H 0.649489 0.449196 0.351297 0.083 Uiso 1 1 calc R U . . .
C01B C 0.2810(13) 0.2292(14) 0.5361(12) 0.064(3) Uani 1 1 d . . . . .
H01R H 0.200318 0.240395 0.489081 0.096 Uiso 1 1 calc R U . . .
H01S H 0.290681 0.146230 0.517183 0.096 Uiso 1 1 calc R U . . .
H01T H 0.343047 0.277792 0.516530 0.096 Uiso 1 1 calc R U . . .
C01C C 0.5745(13) 0.7693(11) 0.2491(14) 0.059(3) Uani 1 1 d . . . . .
H01C H 0.615785 0.843028 0.307254 0.071 Uiso 1 1 calc R U . . .
H01D H 0.519745 0.790531 0.177996 0.071 Uiso 1 1 calc R U . . .
C01D C 0.7330(12) 0.2485(11) 0.7715(14) 0.058(3) Uani 1 1 d . . . . .
H01U H 0.729458 0.190528 0.698760 0.070 Uiso 1 1 calc R U . . .
H01V H 0.721252 0.204504 0.832481 0.070 Uiso 1 1 calc R U . . .
C01E C 0.4399(13) 0.2422(13) 0.2867(12) 0.059(3) Uani 1 1 d . . . . .
H7AA H 0.404456 0.315628 0.279988 0.071 Uiso 1 1 calc R U . . .
HH H 0.415476 0.207121 0.348056 0.071 Uiso 1 1 calc R U . . .
C01F C 0.3993(12) 0.1538(12) 0.1636(12) 0.055(3) Uani 1 1 d . . . . .
H8AA H 0.383969 0.072621 0.178057 0.066 Uiso 1 1 calc R U . . .
C01G C 0.6013(12) 0.2470(11) 0.1930(10) 0.048(3) Uani 1 1 d . . . . .
H9AA H 0.602569 0.322273 0.163554 0.058 Uiso 1 1 calc R U . . .
C01H C 0.1660(12) 0.4371(13) 0.6253(15) 0.063(3) Uani 1 1 d . . . . .
H01W H 0.184596 0.450503 0.552870 0.095 Uiso 1 1 calc R U . . .
H01X H 0.147350 0.510016 0.666515 0.095 Uiso 1 1 calc R U . . .
H01Y H 0.095904 0.375239 0.603428 0.095 Uiso 1 1 calc R U . . .
C01I C 0.2026(14) 0.1755(12) 0.7003(18) 0.068(4) Uani 1 1 d . . . . .
H01Z H 0.199152 0.204449 0.781481 0.102 Uiso 1 1 calc R U . . .
HI H 0.230180 0.098411 0.695520 0.102 Uiso 1 1 calc R U . . .
HJ H 0.121784 0.168233 0.642923 0.102 Uiso 1 1 calc R U . . .
C01J C 0.7321(17) 0.0779(14) 0.1492(15) 0.075(4) Uani 1 1 d . . . . .
H0BA H 0.816091 0.062516 0.165427 0.113 Uiso 1 1 calc R U . . .
HK H 0.695550 0.070770 0.062946 0.113 Uiso 1 1 calc R U . . .
HL H 0.685838 0.020734 0.177498 0.113 Uiso 1 1 calc R U . . .
C01K C 0.4583(12) 0.9328(12) 0.8178(14) 0.057(3) Uani 1 1 d . . . . .
H3AA H 0.423035 0.974947 0.753788 0.068 Uiso 1 1 calc R U . . .
HM H 0.508872 0.991944 0.888867 0.068 Uiso 1 1 calc R U . . .
C01L C 0.8558(12) 0.7904(14) 0.9404(12) 0.059(3) Uani 1 1 d . . . . .
H4AA H 0.849101 0.729794 0.988121 0.071 Uiso 1 1 calc R U . . .
HN H 0.883358 0.868495 0.994981 0.071 Uiso 1 1 calc R U . . .
C01M C 0.4151(14) 0.4246(18) 0.9191(12) 0.077(5) Uani 1 1 d . . . . .
H01 H 0.451141 0.501722 0.973447 0.092 Uiso 1 1 calc R U . . .
HO H 0.421489 0.362093 0.966257 0.092 Uiso 1 1 calc R U . . .
C01N C 0.8791(18) 0.1529(17) 0.411(2) 0.092(6) Uani 1 1 d . . . . .
H1BA H 0.848020 0.069458 0.400378 0.137 Uiso 1 1 calc R U . . .
HP H 0.916892 0.186479 0.496653 0.137 Uiso 1 1 calc R U . . .
HQ H 0.939390 0.160743 0.368658 0.137 Uiso 1 1 calc R U . . .
C01O C 0.8157(15) 0.3009(17) 0.1795(15) 0.077(4) Uani 1 1 d . . . . .
H2BA H 0.812928 0.379442 0.223025 0.115 Uiso 1 1 calc R U . . .
HR H 0.786096 0.297756 0.093164 0.115 Uiso 1 1 calc R U . . .
HS H 0.899474 0.284441 0.201043 0.115 Uiso 1 1 calc R U . . .
C01P C 0.1651(16) 0.5723(17) 0.1188(13) 0.073(4) Uani 1 1 d . . . . .
H01E H 0.160832 0.626517 0.062651 0.088 Uiso 1 1 calc R U . . .
H01F H 0.159294 0.490814 0.074633 0.088 Uiso 1 1 calc R U . . .
C01Q C 0.0547(14) 0.6223(17) 0.3964(16) 0.073(4) Uani 1 1 d . . . . .
H01G H 0.021192 0.539095 0.382361 0.110 Uiso 1 1 calc R U . . .
H01H H -0.011755 0.668929 0.378855 0.110 Uiso 1 1 calc R U . . .
H01I H 0.104230 0.649183 0.480222 0.110 Uiso 1 1 calc R U . . .
C01R C 0.2880(14) 0.1750(15) 0.0720(14) 0.069(4) Uani 1 1 d . . . . .
H3BA H 0.274413 0.117861 -0.004035 0.083 Uiso 1 1 calc R U . . .
HT H 0.302668 0.254977 0.056531 0.083 Uiso 1 1 calc R U . . .
C01S C 0.2420(17) 0.8387(15) 0.4645(17) 0.083(5) Uani 1 1 d . . . . .
H01J H 0.171220 0.853346 0.491161 0.125 Uiso 1 1 calc R U . . .
H01K H 0.291392 0.913875 0.471668 0.125 Uiso 1 1 calc R U . . .
H01L H 0.290401 0.791026 0.514267 0.125 Uiso 1 1 calc R U . . .
C01T C 0.108(2) 0.843(2) 0.259(3) 0.119(9) Uani 1 1 d . . . . .
H01M H 0.083457 0.806318 0.173868 0.179 Uiso 1 1 calc R U . . .
H01N H 0.148097 0.923622 0.271626 0.179 Uiso 1 1 calc R U . . .
H01O H 0.037014 0.843131 0.287552 0.179 Uiso 1 1 calc R U . . .

loop_
_atom_site_aniso_label
_atom_site_aniso_U_11
_atom_site_aniso_U_22
_atom_site_aniso_U_33
_atom_site_aniso_U_23
_atom_site_aniso_U_13
_atom_site_aniso_U_12
I001 0.0516(5) 0.0992(7) 0.0741(6) 0.0281(5) 0.0341(4) 0.0153(4)
I002 0.0370(4) 0.0820(6) 0.0952(7) 0.0149(5) 0.0078(4) 0.0077(4)
I003 0.0569(6) 0.0832(7) 0.1447(11) 0.0169(7) 0.0597(7) 0.0137(5)
I004 0.0528(6) 0.1074(8) 0.1036(8) 0.0333(7) 0.0261(5) 0.0100(5)
O005 0.088(8) 0.044(4) 0.071(6) 0.020(4) 0.024(6) 0.007(5)
O006 0.057(5) 0.047(4) 0.054(5) 0.000(4) 0.016(4) -0.015(4)
O007 0.050(5) 0.074(5) 0.074(6) 0.044(5) 0.030(4) 0.032(4)
O008 0.043(4) 0.047(4) 0.068(5) -0.007(4) 0.016(4) 0.002(3)
O009 0.034(4) 0.060(5) 0.084(6) -0.030(5) -0.001(4) 0.017(4)
O00A 0.053(5) 0.089(7) 0.063(5) 0.046(5) 0.014(4) 0.027(5)
O00B 0.035(4) 0.081(6) 0.068(5) 0.047(5) 0.014(4) 0.005(4)
C00C 0.039(5) 0.037(5) 0.037(5) 0.013(4) 0.011(4) 0.009(4)
C00D 0.046(6) 0.036(5) 0.056(6) 0.009(5) 0.026(5) 0.009(4)
C00E 0.031(6) 0.075(8) 0.089(10) 0.038(8) 0.021(6) 0.018(6)
C00F 0.038(5) 0.033(5) 0.043(5) 0.010(4) 0.013(4) 0.001(4)
O00G 0.046(5) 0.099(7) 0.042(4) -0.011(5) 0.012(4) 0.001(5)
C00H 0.050(6) 0.042(5) 0.034(5) 0.006(4) 0.010(5) 0.003(5)
C00I 0.048(6) 0.047(6) 0.057(7) 0.006(5) 0.026(5) 0.011(5)
C00J 0.032(5) 0.043(5) 0.049(6) 0.010(4) 0.021(4) 0.000(4)
C00K 0.047(6) 0.046(6) 0.057(7) 0.016(5) 0.019(6) 0.006(5)
C00L 0.042(6) 0.028(5) 0.046(6) 0.008(4) -0.002(5) 0.005(4)
C00M 0.036(5) 0.051(6) 0.035(5) 0.003(4) 0.005(4) 0.007(4)
C00N 0.040(5) 0.043(5) 0.032(5) 0.008(4) 0.014(4) 0.000(4)
C00O 0.043(6) 0.044(5) 0.048(6) 0.003(5) 0.022(5) 0.011(4)
C00P 0.043(6) 0.079(9) 0.054(7) 0.023(6) 0.015(5) 0.013(6)
C00Q 0.029(5) 0.051(6) 0.052(6) 0.014(5) 0.011(4) 0.013(4)
C00R 0.076(9) 0.042(6) 0.045(6) 0.010(5) 0.017(6) 0.004(5)
C00S 0.031(5) 0.039(5) 0.042(5) 0.013(4) 0.005(4) 0.006(4)
C00U 0.035(5) 0.036(5) 0.058(6) 0.013(5) 0.022(5) 0.005(4)
C00V 0.033(5) 0.043(5) 0.046(5) 0.010(4) 0.019(4) 0.005(4)
C00W 0.039(6) 0.066(7) 0.047(6) 0.021(5) 0.013(5) 0.013(5)
C00X 0.039(5) 0.040(5) 0.046(6) 0.013(4) 0.016(5) 0.004(4)
C00Y 0.044(7) 0.099(11) 0.067(9) 0.012(8) 0.008(6) 0.003(7)
C00Z 0.065(8) 0.046(6) 0.046(7) 0.004(5) 0.001(6) 0.003(6)
C010 0.058(8) 0.070(8) 0.065(8) 0.001(7) 0.004(7) -0.007(7)
C011 0.034(5) 0.031(5) 0.068(7) 0.017(5) 0.015(5) 0.008(4)
C012 0.067(8) 0.080(9) 0.049(7) 0.021(6) 0.022(6) -0.002(7)
C013 0.052(7) 0.066(8) 0.071(9) 0.016(7) 0.026(7) 0.018(6)
C014 0.048(7) 0.062(7) 0.089(10) 0.009(7) 0.028(7) -0.017(6)
C015 0.068(9) 0.053(7) 0.126(14) 0.001(8) 0.063(10) 0.011(6)
C016 0.053(7) 0.036(5) 0.054(7) -0.005(5) 0.023(6) -0.008(5)
C017 0.049(7) 0.075(8) 0.068(8) -0.004(7) 0.035(7) -0.002(6)
C018 0.047(6) 0.042(5) 0.045(6) 0.005(4) 0.012(5) 0.004(5)
C019 0.051(7) 0.055(7) 0.077(9) -0.009(6) 0.036(7) 0.000(6)
C01A 0.091(11) 0.051(7) 0.061(8) -0.009(6) 0.032(8) -0.002(7)
C01B 0.046(7) 0.084(9) 0.044(6) -0.011(6) 0.001(5) 0.006(6)
C01C 0.054(7) 0.051(6) 0.081(9) 0.025(6) 0.027(7) 0.016(5)
C01D 0.050(7) 0.043(6) 0.071(8) -0.005(5) 0.009(6) 0.012(5)
C01E 0.064(8) 0.065(7) 0.052(7) 0.007(6) 0.024(6) 0.020(6)
C01F 0.054(7) 0.058(7) 0.054(7) 0.010(5) 0.021(6) -0.001(5)
C01G 0.049(7) 0.056(6) 0.034(5) 0.003(5) 0.008(5) 0.000(5)
C01H 0.042(7) 0.067(8) 0.082(9) 0.018(7) 0.021(6) 0.011(6)
C01I 0.055(7) 0.046(6) 0.096(10) 0.024(6) 0.013(7) -0.010(5)
C01J 0.076(10) 0.075(9) 0.068(9) -0.009(7) 0.025(8) 0.004(8)
C01K 0.045(6) 0.057(7) 0.073(8) 0.016(6) 0.021(6) 0.018(5)
C01L 0.046(6) 0.082(8) 0.055(7) 0.028(6) 0.015(6) 0.012(6)
C01M 0.059(8) 0.126(13) 0.040(7) 0.002(8) 0.026(6) -0.019(8)
C01N 0.071(11) 0.080(10) 0.104(13) 0.030(10) -0.009(10) 0.003(8)
C01O 0.056(8) 0.102(11) 0.067(9) 0.005(8) 0.025(7) -0.015(8)
C01P 0.069(9) 0.091(10) 0.043(7) -0.012(7) 0.012(7) -0.007(8)
C01Q 0.054(8) 0.104(11) 0.083(10) 0.040(9) 0.036(7) 0.027(8)
C01R 0.059(8) 0.082(9) 0.061(8) 0.025(7) 0.008(6) -0.001(7)
C01S 0.077(10) 0.073(9) 0.098(12) -0.016(9) 0.043(10) 0.016(8)
C01T 0.081(13) 0.125(16) 0.19(3) 0.093(18) 0.055(15) 0.069(13)

_geom_special_details            
;
 All esds (except the esd in the dihedral angle between two l.s. planes)
 are estimated using the full covariance matrix.  The cell esds are taken
 into account individually in the estimation of esds in distances, angles
 and torsion angles; correlations between esds in cell parameters are only
 used when they are defined by crystal symmetry.  An approximate (isotropic)
 treatment of cell esds is used for estimating esds involving l.s. planes.
;

loop_
_geom_bond_atom_site_label_1
_geom_bond_atom_site_label_2
_geom_bond_distance
_geom_bond_site_symmetry_2
_geom_bond_publ_flag
I001 C01C 2.152(13) . ?
I002 C01D 2.140(13) . ?
I003 C01K 2.143(13) . ?
I004 C01R 2.128(16) . ?
O005 C00R 1.403(16) . ?
O005 H005 0.8200 . ?
O006 C00D 1.429(15) . ?
O006 H006 0.8200 . ?
O007 C00F 1.435(14) . ?
O007 C00Q 1.436(14) . ?
O008 C011 1.460(14) . ?
O008 C00O 1.465(13) . ?
O009 C00L 1.421(16) . ?
O009 C00M 1.448(14) . ?
O00A C00K 1.429(16) . ?
O00A H00A 0.8200 . ?
O00B C00U 1.398(14) . ?
O00B H00D 0.8200 . ?
C00C C01L 1.479(17) . ?
C00C C00V 1.482(14) . ?
C00C C00F 1.545(13) . ?
C00C C00D 1.559(15) . ?
C00D C00I 1.502(15) . ?
C00D H00G 0.9800 . ?
C00E C00I 1.55(2) . ?
C00E C01L 1.561(19) . ?
C00E H00H 0.9700 . ?
C00E H00I 0.9700 . ?
C00F C00X 1.561(15) . ?
C00F H00J 0.9800 . ?
O00G C01G 1.420(15) . ?
O00G C01F 1.440(15) . ?
C00H C00N 1.507(16) . ?
C00H C00M 1.543(15) . ?
C00H H00E 0.9700 . ?
C00H H00F 0.9700 . ?
C00I C015 1.521(18) . ?
C00I C00X 1.582(16) . ?
C00J C01H 1.499(18) . ?
C00J C017 1.523(18) . ?
C00J C00U 1.536(13) . ?
C00J C00S 1.567(14) . ?
C00K C016 1.513(17) . ?
C00K C00W 1.543(17) . ?
C00K H00K 0.9800 . ?
C00L C00N 1.499(14) . ?
C00L C00S 1.560(15) . ?
C00L H00L 0.9800 . ?
C00M C01D 1.485(17) . ?
C00M H00M 0.9800 . ?
C00N C01M 1.527(16) . ?
C00N C00U 1.549(16) . ?
C00O C01C 1.481(17) . ?
C00O C019 1.507(17) . ?
C00O H00O 0.9800 . ?
C00P C01J 1.50(2) . ?
C00P C01G 1.563(19) . ?
C00P C00Z 1.590(18) . ?
C00P C01O 1.600(19) . ?
C00Q C01K 1.506(16) . ?
C00Q C00V 1.545(15) . ?
C00Q H00Q 0.9800 . ?
C00R C00Z 1.50(2) . ?
C00R C018 1.535(18) . ?
C00R H00R 0.9800 . ?
C00S C01B 1.500(17) . ?
C00S C01I 1.560(17) . ?
C00U H00U 0.9800 . ?
C00V H00N 0.9700 . ?
C00V H00P 0.9700 . ?
C00W C01Q 1.504(17) . ?
C00W C00Y 1.55(2) . ?
C00W C013 1.59(2) . ?
C00X C012 1.512(18) . ?
C00X C014 1.542(15) . ?
C00Y C01P 1.49(2) . ?
C00Y H00B 0.9700 . ?
C00Y H00C 0.9700 . ?
C00Z C010 1.53(2) . ?
C00Z C01N 1.54(2) . ?
C010 C01A 1.56(2) . ?
C010 H5AA 0.9700 . ?
C010 H 0.9700 . ?
C011 C016 1.531(14) . ?
C011 C013 1.560(18) . ?
C011 H011 0.9800 . ?
C012 H0AA 0.9600 . ?
C012 HA 0.9600 . ?
C012 HB 0.9600 . ?
C013 C01T 1.52(2) . ?
C013 C01S 1.54(2) . ?
C014 H1AA 0.9600 . ?
C014 HC 0.9600 . ?
C014 HD 0.9600 . ?
C015 H2AA 0.9600 . ?
C015 HE 0.9600 . ?
C015 HF 0.9600 . ?
C016 C019 1.520(17) . ?
C016 C01P 1.57(2) . ?
C017 C01M 1.62(2) . ?
C017 H01P 0.9700 . ?
C017 H01Q 0.9700 . ?
C018 C01E 1.486(19) . ?
C018 C01G 1.535(16) . ?
C018 C01A 1.555(17) . ?
C019 H01A 0.9700 . ?
C019 H01B 0.9700 . ?
C01A H6AA 0.9700 . ?
C01A HG 0.9700 . ?
C01B H01R 0.9600 . ?
C01B H01S 0.9600 . ?
C01B H01T 0.9600 . ?
C01C H01C 0.9700 . ?
C01C H01D 0.9700 . ?
C01D H01U 0.9700 . ?
C01D H01V 0.9700 . ?
C01E C01F 1.527(18) . ?
C01E H7AA 0.9700 . ?
C01E HH 0.9700 . ?
C01F C01R 1.48(2) . ?
C01F H8AA 0.9800 . ?
C01G H9AA 0.9800 . ?
C01H H01W 0.9600 . ?
C01H H01X 0.9600 . ?
C01H H01Y 0.9600 . ?
C01I H01Z 0.9600 . ?
C01I HI 0.9600 . ?
C01I HJ 0.9600 . ?
C01J H0BA 0.9600 . ?
C01J HK 0.9600 . ?
C01J HL 0.9600 . ?
C01K H3AA 0.9700 . ?
C01K HM 0.9700 . ?
C01L H4AA 0.9700 . ?
C01L HN 0.9700 . ?
C01M H01 0.9700 . ?
C01M HO 0.9700 . ?
C01N H1BA 0.9600 . ?
C01N HP 0.9600 . ?
C01N HQ 0.9600 . ?
C01O H2BA 0.9600 . ?
C01O HR 0.9600 . ?
C01O HS 0.9600 . ?
C01P H01E 0.9700 . ?
C01P H01F 0.9700 . ?
C01Q H01G 0.9600 . ?
C01Q H01H 0.9600 . ?
C01Q H01I 0.9600 . ?
C01R H3BA 0.9700 . ?
C01R HT 0.9700 . ?
C01S H01J 0.9600 . ?
C01S H01K 0.9600 . ?
C01S H01L 0.9600 . ?
C01T H01M 0.9600 . ?
C01T H01N 0.9600 . ?
C01T H01O 0.9600 . ?

loop_
_geom_angle_atom_site_label_1
_geom_angle_atom_site_label_2
_geom_angle_atom_site_label_3
_geom_angle
_geom_angle_site_symmetry_1
_geom_angle_site_symmetry_3
_geom_angle_publ_flag
C00R O005 H005 109.5 . . ?
C00D O006 H006 109.5 . . ?
C00F O007 C00Q 110.6(8) . . ?
C011 O008 C00O 105.4(8) . . ?
C00L O009 C00M 110.3(8) . . ?
C00K O00A H00A 109.5 . . ?
C00U O00B H00D 109.5 . . ?
C01L C00C C00V 122.7(9) . . ?
C01L C00C C00F 107.5(9) . . ?
C00V C00C C00F 103.4(8) . . ?
C01L C00C C00D 100.0(10) . . ?
C00V C00C C00D 119.8(9) . . ?
C00F C00C C00D 101.2(8) . . ?
O006 C00D C00I 115.3(9) . . ?
O006 C00D C00C 115.9(9) . . ?
C00I C00D C00C 96.1(8) . . ?
O006 C00D H00G 109.6 . . ?
C00I C00D H00G 109.6 . . ?
C00C C00D H00G 109.6 . . ?
C00I C00E C01L 103.8(9) . . ?
C00I C00E H00H 111.0 . . ?
C01L C00E H00H 111.0 . . ?
C00I C00E H00I 111.0 . . ?
C01L C00E H00I 111.0 . . ?
H00H C00E H00I 109.0 . . ?
O007 C00F C00C 104.9(8) . . ?
O007 C00F C00X 115.8(9) . . ?
C00C C00F C00X 106.7(8) . . ?
O007 C00F H00J 109.7 . . ?
C00C C00F H00J 109.7 . . ?
C00X C00F H00J 109.7 . . ?
C01G O00G C01F 110.5(9) . . ?
C00N C00H C00M 102.5(9) . . ?
C00N C00H H00E 111.3 . . ?
C00M C00H H00E 111.3 . . ?
C00N C00H H00F 111.3 . . ?
C00M C00H H00F 111.3 . . ?
H00E C00H H00F 109.2 . . ?
C00D C00I C015 115.0(11) . . ?
C00D C00I C00E 97.4(9) . . ?
C015 C00I C00E 113.7(12) . . ?
C00D C00I C00X 103.9(9) . . ?
C015 C00I C00X 115.3(11) . . ?
C00E C00I C00X 109.7(10) . . ?
C01H C00J C017 111.3(11) . . ?
C01H C00J C00U 116.7(9) . . ?
C017 C00J C00U 99.1(9) . . ?
C01H C00J C00S 115.2(10) . . ?
C017 C00J C00S 110.5(10) . . ?
C00U C00J C00S 102.6(8) . . ?
O00A C00K C016 115.2(10) . . ?
O00A C00K C00W 117.3(10) . . ?
C016 C00K C00W 96.0(10) . . ?
O00A C00K H00K 109.2 . . ?
C016 C00K H00K 109.2 . . ?
C00W C00K H00K 109.2 . . ?
O009 C00L C00N 105.7(9) . . ?
O009 C00L C00S 115.9(9) . . ?
C00N C00L C00S 107.0(9) . . ?
O009 C00L H00L 109.4 . . ?
C00N C00L H00L 109.4 . . ?
C00S C00L H00L 109.4 . . ?
O009 C00M C01D 107.2(9) . . ?
O009 C00M C00H 106.0(9) . . ?
C01D C00M C00H 116.7(10) . . ?
O009 C00M H00M 108.9 . . ?
C01D C00M H00M 108.9 . . ?
C00H C00M H00M 108.9 . . ?
C00L C00N C00H 104.1(9) . . ?
C00L C00N C01M 108.3(10) . . ?
C00H C00N C01M 119.8(10) . . ?
C00L C00N C00U 102.3(8) . . ?
C00H C00N C00U 120.2(8) . . ?
C01M C00N C00U 100.5(11) . . ?
O008 C00O C01C 108.2(9) . . ?
O008 C00O C019 107.5(9) . . ?
C01C C00O C019 114.5(11) . . ?
O008 C00O H00O 108.8 . . ?
C01C C00O H00O 108.8 . . ?
C019 C00O H00O 108.8 . . ?
C01J C00P C01G 116.9(12) . . ?
C01J C00P C00Z 114.1(12) . . ?
C01G C00P C00Z 99.5(10) . . ?
C01J C00P C01O 111.5(13) . . ?
C01G C00P C01O 105.5(12) . . ?
C00Z C00P C01O 108.3(11) . . ?
O007 C00Q C01K 107.1(9) . . ?
O007 C00Q C00V 106.1(8) . . ?
C01K C00Q C00V 114.8(10) . . ?
O007 C00Q H00Q 109.6 . . ?
C01K C00Q H00Q 109.6 . . ?
C00V C00Q H00Q 109.6 . . ?
O005 C00R C00Z 116.8(11) . . ?
O005 C00R C018 115.7(11) . . ?
C00Z C00R C018 95.7(9) . . ?
O005 C00R H00R 109.3 . . ?
C00Z C00R H00R 109.3 . . ?
C018 C00R H00R 109.3 . . ?
C01B C00S C01I 107.7(11) . . ?
C01B C00S C00L 112.1(10) . . ?
C01I C00S C00L 112.0(10) . . ?
C01B C00S C00J 113.2(10) . . ?
C01I C00S C00J 111.8(10) . . ?
C00L C00S C00J 99.9(8) . . ?
O00B C00U C00J 120.1(10) . . ?
O00B C00U C00N 113.4(9) . . ?
C00J C00U C00N 95.0(8) . . ?
O00B C00U H00U 109.1 . . ?
C00J C00U H00U 109.1 . . ?
C00N C00U H00U 109.1 . . ?
C00C C00V C00Q 103.7(8) . . ?
C00C C00V H00N 111.0 . . ?
C00Q C00V H00N 111.0 . . ?
C00C C00V H00P 111.0 . . ?
C00Q C00V H00P 111.0 . . ?
H00N C00V H00P 109.0 . . ?
C01Q C00W C00K 116.5(11) . . ?
C01Q C00W C00Y 113.2(12) . . ?
C00K C00W C00Y 97.4(11) . . ?
C01Q C00W C013 115.1(12) . . ?
C00K C00W C013 102.3(9) . . ?
C00Y C00W C013 110.5(11) . . ?
C012 C00X C014 105.1(10) . . ?
C012 C00X C00F 113.5(10) . . ?
C014 C00X C00F 111.4(9) . . ?
C012 C00X C00I 114.0(10) . . ?
C014 C00X C00I 113.3(10) . . ?
C00F C00X C00I 99.8(8) . . ?
C01P C00Y C00W 105.3(11) . . ?
C01P C00Y H00B 110.7 . . ?
C00W C00Y H00B 110.7 . . ?
C01P C00Y H00C 110.7 . . ?
C00W C00Y H00C 110.7 . . ?
H00B C00Y H00C 108.8 . . ?
C00R C00Z C010 99.2(12) . . ?
C00R C00Z C01N 114.1(13) . . ?
C010 C00Z C01N 113.0(12) . . ?
C00R C00Z C00P 102.0(10) . . ?
C010 C00Z C00P 113.6(11) . . ?
C01N C00Z C00P 113.6(14) . . ?
C00Z C010 C01A 103.3(11) . . ?
C00Z C010 H5AA 111.1 . . ?
C01A C010 H5AA 111.1 . . ?
C00Z C010 H 111.1 . . ?
C01A C010 H 111.1 . . ?
H5AA C010 H 109.1 . . ?
O008 C011 C016 102.1(9) . . ?
O008 C011 C013 112.6(10) . . ?
C016 C011 C013 106.7(9) . . ?
O008 C011 H011 111.7 . . ?
C016 C011 H011 111.7 . . ?
C013 C011 H011 111.7 . . ?
C00X C012 H0AA 109.5 . . ?
C00X C012 HA 109.5 . . ?
H0AA C012 HA 109.5 . . ?
C00X C012 HB 109.5 . . ?
H0AA C012 HB 109.5 . . ?
HA C012 HB 109.5 . . ?
C01T C013 C01S 106.9(17) . . ?
C01T C013 C011 111.2(14) . . ?
C01S C013 C011 116.4(12) . . ?
C01T C013 C00W 110.4(14) . . ?
C01S C013 C00W 112.2(13) . . ?
C011 C013 C00W 99.8(10) . . ?
C00X C014 H1AA 109.5 . . ?
C00X C014 HC 109.5 . . ?
H1AA C014 HC 109.5 . . ?
C00X C014 HD 109.5 . . ?
H1AA C014 HD 109.5 . . ?
HC C014 HD 109.5 . . ?
C00I C015 H2AA 109.5 . . ?
C00I C015 HE 109.5 . . ?
H2AA C015 HE 109.5 . . ?
C00I C015 HF 109.5 . . ?
H2AA C015 HF 109.5 . . ?
HE C015 HF 109.5 . . ?
C00K C016 C019 121.3(13) . . ?
C00K C016 C011 101.5(9) . . ?
C019 C016 C011 102.4(9) . . ?
C00K C016 C01P 100.2(10) . . ?
C019 C016 C01P 123.1(11) . . ?
C011 C016 C01P 105.6(12) . . ?
C00J C017 C01M 103.9(10) . . ?
C00J C017 H01P 111.0 . . ?
C01M C017 H01P 111.0 . . ?
C00J C017 H01Q 111.0 . . ?
C01M C017 H01Q 111.0 . . ?
H01P C017 H01Q 109.0 . . ?
C01E C018 C01G 104.4(10) . . ?
C01E C018 C00R 117.9(11) . . ?
C01G C018 C00R 103.0(10) . . ?
C01E C018 C01A 123.8(11) . . ?
C01G C018 C01A 107.4(10) . . ?
C00R C018 C01A 98.4(11) . . ?
C00O C019 C016 104.3(9) . . ?
C00O C019 H01A 110.9 . . ?
C016 C019 H01A 110.9 . . ?
C00O C019 H01B 110.9 . . ?
C016 C019 H01B 110.9 . . ?
H01A C019 H01B 108.9 . . ?
C018 C01A C010 102.7(11) . . ?
C018 C01A H6AA 111.2 . . ?
C010 C01A H6AA 111.2 . . ?
C018 C01A HG 111.2 . . ?
C010 C01A HG 111.2 . . ?
H6AA C01A HG 109.1 . . ?
C00S C01B H01R 109.5 . . ?
C00S C01B H01S 109.5 . . ?
H01R C01B H01S 109.5 . . ?
C00S C01B H01T 109.5 . . ?
H01R C01B H01T 109.5 . . ?
H01S C01B H01T 109.5 . . ?
C00O C01C I001 110.6(8) . . ?
C00O C01C H01C 109.5 . . ?
I001 C01C H01C 109.5 . . ?
C00O C01C H01D 109.5 . . ?
I001 C01C H01D 109.5 . . ?
H01C C01C H01D 108.1 . . ?
C00M C01D I002 111.0(8) . . ?
C00M C01D H01U 109.4 . . ?
I002 C01D H01U 109.4 . . ?
C00M C01D H01V 109.4 . . ?
I002 C01D H01V 109.4 . . ?
H01U C01D H01V 108.0 . . ?
C018 C01E C01F 103.9(10) . . ?
C018 C01E H7AA 111.0 . . ?
C01F C01E H7AA 111.0 . . ?
C018 C01E HH 111.0 . . ?
C01F C01E HH 111.0 . . ?
H7AA C01E HH 109.0 . . ?
O00G C01F C01R 108.5(11) . . ?
O00G C01F C01E 107.1(10) . . ?
C01R C01F C01E 116.0(13) . . ?
O00G C01F H8AA 108.4 . . ?
C01R C01F H8AA 108.4 . . ?
C01E C01F H8AA 108.4 . . ?
O00G C01G C018 105.0(9) . . ?
O00G C01G C00P 113.7(11) . . ?
C018 C01G C00P 105.7(10) . . ?
O00G C01G H9AA 110.7 . . ?
C018 C01G H9AA 110.7 . . ?
C00P C01G H9AA 110.7 . . ?
C00J C01H H01W 109.5 . . ?
C00J C01H H01X 109.5 . . ?
H01W C01H H01X 109.5 . . ?
C00J C01H H01Y 109.5 . . ?
H01W C01H H01Y 109.5 . . ?
H01X C01H H01Y 109.5 . . ?
C00S C01I H01Z 109.5 . . ?
C00S C01I HI 109.5 . . ?
H01Z C01I HI 109.5 . . ?
C00S C01I HJ 109.5 . . ?
H01Z C01I HJ 109.5 . . ?
HI C01I HJ 109.5 . . ?
C00P C01J H0BA 109.5 . . ?
C00P C01J HK 109.5 . . ?
H0BA C01J HK 109.5 . . ?
C00P C01J HL 109.5 . . ?
H0BA C01J HL 109.5 . . ?
HK C01J HL 109.5 . . ?
C00Q C01K I003 110.8(8) . . ?
C00Q C01K H3AA 109.5 . . ?
I003 C01K H3AA 109.5 . . ?
C00Q C01K HM 109.5 . . ?
I003 C01K HM 109.5 . . ?
H3AA C01K HM 108.1 . . ?
C00C C01L C00E 103.4(10) . . ?
C00C C01L H4AA 111.1 . . ?
C00E C01L H4AA 111.1 . . ?
C00C C01L HN 111.1 . . ?
C00E C01L HN 111.1 . . ?
H4AA C01L HN 109.0 . . ?
C00N C01M C017 101.1(10) . . ?
C00N C01M H01 111.6 . . ?
C017 C01M H01 111.6 . . ?
C00N C01M HO 111.6 . . ?
C017 C01M HO 111.6 . . ?
H01 C01M HO 109.4 . . ?
C00Z C01N H1BA 109.5 . . ?
C00Z C01N HP 109.5 . . ?
H1BA C01N HP 109.5 . . ?
C00Z C01N HQ 109.5 . . ?
H1BA C01N HQ 109.5 . . ?
HP C01N HQ 109.5 . . ?
C00P C01O H2BA 109.5 . . ?
C00P C01O HR 109.5 . . ?
H2BA C01O HR 109.5 . . ?
C00P C01O HS 109.5 . . ?
H2BA C01O HS 109.5 . . ?
HR C01O HS 109.5 . . ?
C00Y C01P C016 103.6(11) . . ?
C00Y C01P H01E 111.0 . . ?
C016 C01P H01E 111.0 . . ?
C00Y C01P H01F 111.0 . . ?
C016 C01P H01F 111.0 . . ?
H01E C01P H01F 109.0 . . ?
C00W C01Q H01G 109.5 . . ?
C00W C01Q H01H 109.5 . . ?
H01G C01Q H01H 109.5 . . ?
C00W C01Q H01I 109.5 . . ?
H01G C01Q H01I 109.5 . . ?
H01H C01Q H01I 109.5 . . ?
C01F C01R I004 113.2(10) . . ?
C01F C01R H3BA 108.9 . . ?
I004 C01R H3BA 108.9 . . ?
C01F C01R HT 108.9 . . ?
I004 C01R HT 108.9 . . ?
H3BA C01R HT 107.8 . . ?
C013 C01S H01J 109.5 . . ?
C013 C01S H01K 109.5 . . ?
H01J C01S H01K 109.5 . . ?
C013 C01S H01L 109.5 . . ?
H01J C01S H01L 109.5 . . ?
H01K C01S H01L 109.5 . . ?
C013 C01T H01M 109.5 . . ?
C013 C01T H01N 109.5 . . ?
H01M C01T H01N 109.5 . . ?
C013 C01T H01O 109.5 . . ?
H01M C01T H01O 109.5 . . ?
H01N C01T H01O 109.5 . . ?

_refine_diff_density_max         3.724
_refine_diff_density_min         -0.722
_refine_diff_density_rms         0.130

_shelx_res_file                  
;
TITL 293_a.res in P1
    shelx.res
    created by SHELXL-2018/3 at 16:09:51 on 25-Dec-2020
REM Old TITL 293 in P1
REM SHELXT solution in P1
REM R1 0.208, Rweak 0.055, Alpha 0.000, Orientation as input
REM Flack x = 0.116 ( 0.009 ) from Parsons' quotients
REM Formula found by SHELXT: C53 O8 I4
CELL 0.71073 11.3843 11.4267 11.6597 99.91 106.378 95.26
ZERR 4 0.0005 0.0005 0.0005 0.002 0.002 0.002
LATT -1
SFAC C H O I
UNIT 52 84 8 4

L.S. 50
PLAN  20
SIZE 0.1 0.16 0.25
TEMP 23
BOND $H
LIST 6
fmap 2
acta
REM <olex2.extras>
REM <HklSrc "%.\\293_a.hkl">
REM </olex2.extras>

WGHT    0.108600    1.614900
FVAR       0.42927
I001  4    0.710212    0.671868    0.195899    11.00000    0.05161    0.09920 =
         0.07413    0.02808    0.03412    0.01526
I002  4    0.910675    0.358221    0.839344    11.00000    0.03696    0.08197 =
         0.09518    0.01494    0.00781    0.00768
I003  4    0.312380    0.837761    0.863588    11.00000    0.05693    0.08324 =
         0.14470    0.01687    0.05974    0.01375
I004  4    0.125533    0.158740    0.127591    11.00000    0.05276    0.10741 =
         0.10365    0.03326    0.02607    0.01002
O005  3    0.604084    0.055656    0.337507    11.00000    0.08829    0.04401 =
         0.07143    0.01997    0.02418    0.00678
AFIX 147
H005  2    0.567593    0.032354    0.382687    11.00000   -1.50000
AFIX   0

O006  3    0.643600    0.660610    0.633708    11.00000    0.05707    0.04693 =
         0.05361    0.00026    0.01561   -0.01456
AFIX 147
H006  2    0.599663    0.599641    0.633830    11.00000   -1.50000
AFIX   0
O007  3    0.623288    0.915921    0.732613    11.00000    0.04987    0.07419 =
         0.07421    0.04428    0.03029    0.03246

O008  3    0.425734    0.773000    0.358123    11.00000    0.04270    0.04660 =
         0.06828   -0.00738    0.01620    0.00180
O009  3    0.517285    0.240814    0.687684    11.00000    0.03396    0.06004 =
         0.08449   -0.02998   -0.00147    0.01661
O00A  3    0.334545    0.588379    0.445824    11.00000    0.05283    0.08896 =
         0.06271    0.04613    0.01401    0.02732
AFIX 147
H00A  2    0.373078    0.656242    0.460635    11.00000   -1.50000
AFIX   0

O00B  3    0.447215    0.471088    0.625741    11.00000    0.03491    0.08101 =
         0.06768    0.04709    0.01433    0.00545
AFIX 147
H00D  2    0.523053    0.485266    0.649480    11.00000   -1.50000
AFIX   0
C00C  1    0.736553    0.788704    0.846756    11.00000    0.03889    0.03724 =
         0.03690    0.01331    0.01096    0.00854
C00D  1    0.746933    0.688703    0.742315    11.00000    0.04625    0.03598 =
         0.05599    0.00895    0.02578    0.00897
AFIX  13
H00G  2    0.763309    0.615514    0.773405    11.00000   -1.20000
AFIX   0
C00E  1    0.945795    0.761925    0.863565    11.00000    0.03148    0.07540 =
         0.08898    0.03784    0.02101    0.01848
AFIX  23
H00H  2    1.014639    0.826531    0.885328    11.00000   -1.20000
H00I  2    0.977843    0.687709    0.875625    11.00000   -1.20000
AFIX   0
C00F  1    0.748376    0.901563    0.792047    11.00000    0.03837    0.03262 =
         0.04325    0.00965    0.01259    0.00108
AFIX  13
H00J  2    0.787981    0.971655    0.857832    11.00000   -1.20000
AFIX   0

O00G  3    0.501490    0.160010    0.113898    11.00000    0.04621    0.09940 =
         0.04172   -0.01070    0.01210    0.00057
C00H  1    0.614474    0.410161    0.849711    11.00000    0.05017    0.04241 =
         0.03415    0.00627    0.01010    0.00281
AFIX  23
H00E  2    0.650025    0.386231    0.926526    11.00000   -1.20000
H00F  2    0.651209    0.491653    0.854841    11.00000   -1.20000
AFIX   0
C00I  1    0.863785    0.749988    0.729658    11.00000    0.04789    0.04674 =
         0.05680    0.00649    0.02638    0.01117
C00J  1    0.275576    0.399049    0.708441    11.00000    0.03213    0.04271 =
         0.04913    0.00977    0.02110   -0.00042

C00K  1    0.243849    0.566408    0.328314    11.00000    0.04664    0.04643 =
         0.05714    0.01567    0.01929    0.00564
AFIX  13
H00K  2    0.212275    0.480293    0.302333    11.00000   -1.20000
AFIX   0

C00L  1    0.430874    0.271240    0.751063    11.00000    0.04195    0.02838 =
         0.04609    0.00844   -0.00228    0.00458
AFIX  13
H00L  2    0.432095    0.219744    0.810350    11.00000   -1.20000
AFIX   0
C00M  1    0.632484    0.322600    0.741617    11.00000    0.03552    0.05065 =
         0.03505    0.00301    0.00466    0.00679
AFIX  13
H00M  2    0.646089    0.368042    0.681309    11.00000   -1.20000
AFIX   0
C00N  1    0.475507    0.399049    0.817720    11.00000    0.04015    0.04312 =
         0.03172    0.00770    0.01379    0.00047

C00O  1    0.501124    0.695893    0.305034    11.00000    0.04322    0.04423 =
         0.04828    0.00287    0.02224    0.01068
AFIX  13
H00O  2    0.557954    0.666715    0.370458    11.00000   -1.20000
AFIX   0

C00P  1    0.730200    0.202743    0.214777    11.00000    0.04282    0.07899 =
         0.05404    0.02334    0.01548    0.01264
C00Q  1    0.538045    0.847648    0.775184    11.00000    0.02862    0.05054 =
         0.05168    0.01353    0.01073    0.01349
AFIX  13
H00Q  2    0.486014    0.783854    0.707832    11.00000   -1.20000
AFIX   0

C00R  1    0.652138    0.177857    0.381886    11.00000    0.07607    0.04206 =
         0.04482    0.01008    0.01702    0.00353
AFIX  13
H00R  2    0.662255    0.198550    0.469596    11.00000   -1.20000
AFIX   0

C00S  1    0.294884    0.265686    0.669677    11.00000    0.03115    0.03947 =
         0.04238    0.01337    0.00490    0.00638
C00U  1    0.403000    0.469576    0.725877    11.00000    0.03535    0.03604 =
         0.05823    0.01306    0.02206    0.00505
AFIX  13
H00U  2    0.407015    0.552373    0.768340    11.00000   -1.20000
AFIX   0
C00V  1    0.618039    0.791202    0.875788    11.00000    0.03270    0.04295 =
         0.04570    0.00988    0.01855    0.00504
AFIX  23
H00N  2    0.630576    0.839889    0.956282    11.00000   -1.20000
H00P  2    0.579820    0.710753    0.872491    11.00000   -1.20000
AFIX   0

C00W  1    0.133656    0.637678    0.314563    11.00000    0.03862    0.06623 =
         0.04655    0.02128    0.01344    0.01276
C00X  1    0.831693    0.877557    0.707199    11.00000    0.03926    0.03999 =
         0.04603    0.01266    0.01570    0.00352
C00Y  1    0.065720    0.582823    0.178224    11.00000    0.04401    0.09861 =
         0.06672    0.01202    0.00826    0.00310
AFIX  23
H00B  2    0.019136    0.504536    0.169027    11.00000   -1.20000
H00C  2    0.009257    0.634674    0.142577    11.00000   -1.20000
AFIX   0

C00Z  1    0.771127    0.220509    0.359537    11.00000    0.06539    0.04640 =
         0.04645    0.00357    0.00094    0.00275
C010  1    0.791208    0.352019    0.425998    11.00000    0.05840    0.06985 =
         0.06465    0.00083    0.00428   -0.00747
AFIX  23
H5AA  2    0.843478    0.402211    0.395194    11.00000   -1.20000
H     2    0.828565    0.360422    0.513297    11.00000   -1.20000
AFIX   0

C011  1    0.301981    0.745077    0.269917    11.00000    0.03415    0.03098 =
         0.06807    0.01710    0.01455    0.00753
AFIX  13
H011  2    0.296133    0.785371    0.201225    11.00000   -1.20000
AFIX   0

C012  1    0.767360    0.879352    0.575112    11.00000    0.06662    0.08005 =
         0.04949    0.02062    0.02228   -0.00228
AFIX 137
H0AA  2    0.691155    0.824529    0.546598    11.00000   -1.50000
HA    2    0.819907    0.855644    0.526437    11.00000   -1.50000
HB    2    0.750172    0.959024    0.568439    11.00000   -1.50000
AFIX   0

C013  1    0.198446    0.771154    0.330298    11.00000    0.05214    0.06552 =
         0.07085    0.01649    0.02643    0.01821
C014  1    0.946658    0.974766    0.746185    11.00000    0.04762    0.06223 =
         0.08879    0.00941    0.02784   -0.01680
AFIX 137
H1AA  2    0.921303    1.050326    0.732461    11.00000   -1.50000
HC    2    1.000953    0.952563    0.698999    11.00000   -1.50000
HD    2    0.989296    0.981930    0.831366    11.00000   -1.50000
AFIX   0
C015  1    0.913977    0.679559    0.635463    11.00000    0.06783    0.05343 =
         0.12637    0.00126    0.06330    0.01059
AFIX 137
H2AA  2    0.958291    0.619989    0.669871    11.00000   -1.50000
HE    2    0.968834    0.733373    0.612405    11.00000   -1.50000
HF    2    0.846480    0.640870    0.564673    11.00000   -1.50000
AFIX   0

C016  1    0.287884    0.608437    0.229244    11.00000    0.05312    0.03601 =
         0.05368   -0.00492    0.02291   -0.00835
C017  1    0.273515    0.425080    0.840377    11.00000    0.04909    0.07522 =
         0.06809   -0.00390    0.03454   -0.00219
AFIX  23
H01P  2    0.217925    0.363466    0.854557    11.00000   -1.20000
H01Q  2    0.247776    0.502562    0.860830    11.00000   -1.20000
AFIX   0

C018  1    0.576971    0.265617    0.317389    11.00000    0.04720    0.04213 =
         0.04499    0.00493    0.01186    0.00361
C019  1    0.414650    0.590033    0.216847    11.00000    0.05086    0.05521 =
         0.07657   -0.00858    0.03600    0.00023
AFIX  23
H01A  2    0.437073    0.515060    0.238485    11.00000   -1.20000
H01B  2    0.416142    0.589363    0.133968    11.00000   -1.20000
AFIX   0

C01A  1    0.657655    0.385116    0.396543    11.00000    0.09061    0.05056 =
         0.06095   -0.00895    0.03177   -0.00163
AFIX  23
H6AA  2    0.635368    0.409359    0.470604    11.00000   -1.20000
HG    2    0.649489    0.449196    0.351297    11.00000   -1.20000
AFIX   0

C01B  1    0.280981    0.229246    0.536095    11.00000    0.04639    0.08408 =
         0.04387   -0.01140    0.00124    0.00613
AFIX 137
H01R  2    0.200318    0.240395    0.489081    11.00000   -1.50000
H01S  2    0.290681    0.146230    0.517183    11.00000   -1.50000
H01T  2    0.343047    0.277792    0.516530    11.00000   -1.50000
AFIX   0

C01C  1    0.574524    0.769310    0.249132    11.00000    0.05433    0.05100 =
         0.08122    0.02545    0.02670    0.01609
AFIX  23
H01C  2    0.615785    0.843028    0.307254    11.00000   -1.20000
H01D  2    0.519745    0.790531    0.177996    11.00000   -1.20000
AFIX   0

C01D  1    0.733041    0.248461    0.771465    11.00000    0.04961    0.04341 =
         0.07069   -0.00504    0.00940    0.01201
AFIX  23
H01U  2    0.729458    0.190528    0.698760    11.00000   -1.20000
H01V  2    0.721252    0.204504    0.832481    11.00000   -1.20000
AFIX   0

C01E  1    0.439939    0.242161    0.286664    11.00000    0.06408    0.06508 =
         0.05189    0.00737    0.02364    0.02047
AFIX  23
H7AA  2    0.404456    0.315628    0.279988    11.00000   -1.20000
HH    2    0.415476    0.207121    0.348056    11.00000   -1.20000
AFIX   0
C01F  1    0.399324    0.153822    0.163623    11.00000    0.05380    0.05767 =
         0.05426    0.01039    0.02061   -0.00080
AFIX  13
H8AA  2    0.383969    0.072621    0.178057    11.00000   -1.20000
AFIX   0
C01G  1    0.601285    0.246987    0.193004    11.00000    0.04862    0.05598 =
         0.03406    0.00322    0.00806   -0.00011
AFIX  13
H9AA  2    0.602569    0.322273    0.163554    11.00000   -1.20000
AFIX   0

C01H  1    0.166007    0.437125    0.625344    11.00000    0.04245    0.06681 =
         0.08249    0.01801    0.02065    0.01126
AFIX 137
H01W  2    0.184596    0.450503    0.552870    11.00000   -1.50000
H01X  2    0.147350    0.510016    0.666515    11.00000   -1.50000
H01Y  2    0.095904    0.375239    0.603428    11.00000   -1.50000
AFIX   0
C01I  1    0.202633    0.175529    0.700348    11.00000    0.05512    0.04600 =
         0.09595    0.02419    0.01276   -0.00958
AFIX 137
H01Z  2    0.199152    0.204449    0.781481    11.00000   -1.50000
HI    2    0.230180    0.098411    0.695520    11.00000   -1.50000
HJ    2    0.121784    0.168233    0.642923    11.00000   -1.50000
AFIX   0

C01J  1    0.732091    0.077919    0.149244    11.00000    0.07586    0.07469 =
         0.06762   -0.00857    0.02531    0.00371
AFIX 137
H0BA  2    0.816091    0.062516    0.165427    11.00000   -1.50000
HK    2    0.695550    0.070770    0.062946    11.00000   -1.50000
HL    2    0.685838    0.020734    0.177498    11.00000   -1.50000
AFIX   0

C01K  1    0.458342    0.932812    0.817829    11.00000    0.04493    0.05672 =
         0.07336    0.01602    0.02148    0.01809
AFIX  23
H3AA  2    0.423035    0.974947    0.753788    11.00000   -1.20000
HM    2    0.508872    0.991944    0.888867    11.00000   -1.20000
AFIX   0
C01L  1    0.855797    0.790360    0.940415    11.00000    0.04552    0.08229 =
         0.05461    0.02828    0.01515    0.01174
AFIX  23
H4AA  2    0.849101    0.729794    0.988121    11.00000   -1.20000
HN    2    0.883358    0.868495    0.994981    11.00000   -1.20000
AFIX   0
C01M  1    0.415102    0.424637    0.919080    11.00000    0.05902    0.12629 =
         0.04023    0.00171    0.02578   -0.01855
AFIX  23
H01   2    0.451141    0.501722    0.973447    11.00000   -1.20000
HO    2    0.421489    0.362093    0.966257    11.00000   -1.20000
AFIX   0

C01N  1    0.879075    0.152898    0.411196    11.00000    0.07065    0.07999 =
         0.10420    0.03000   -0.00884    0.00262
AFIX 137
H1BA  2    0.848020    0.069458    0.400378    11.00000   -1.50000
HP    2    0.916892    0.186479    0.496653    11.00000   -1.50000
HQ    2    0.939390    0.160743    0.368658    11.00000   -1.50000
AFIX   0
C01O  1    0.815729    0.300914    0.179471    11.00000    0.05626    0.10198 =
         0.06681    0.00543    0.02518   -0.01456
AFIX 137
H2BA  2    0.812928    0.379442    0.223025    11.00000   -1.50000
HR    2    0.786096    0.297756    0.093164    11.00000   -1.50000
HS    2    0.899474    0.284441    0.201043    11.00000   -1.50000
AFIX   0

C01P  1    0.165142    0.572318    0.118761    11.00000    0.06889    0.09147 =
         0.04302   -0.01167    0.01152   -0.00671
AFIX  23
H01E  2    0.160832    0.626517    0.062651    11.00000   -1.20000
H01F  2    0.159294    0.490814    0.074633    11.00000   -1.20000
AFIX   0
C01Q  1    0.054691    0.622334    0.396400    11.00000    0.05379    0.10437 =
         0.08284    0.04048    0.03622    0.02738
AFIX 137
H01G  2    0.021192    0.539095    0.382361    11.00000   -1.50000
H01H  2   -0.011755    0.668929    0.378855    11.00000   -1.50000
H01I  2    0.104230    0.649183    0.480222    11.00000   -1.50000
AFIX   0

C01R  1    0.287987    0.175012    0.071978    11.00000    0.05885    0.08231 =
         0.06077    0.02524    0.00845   -0.00091
AFIX  23
H3BA  2    0.274413    0.117861   -0.004035    11.00000   -1.20000
HT    2    0.302668    0.254977    0.056531    11.00000   -1.20000
AFIX   0

C01S  1    0.241952    0.838695    0.464451    11.00000    0.07731    0.07319 =
         0.09842   -0.01580    0.04300    0.01600
AFIX 137
H01J  2    0.171220    0.853346    0.491161    11.00000   -1.50000
H01K  2    0.291392    0.913875    0.471668    11.00000   -1.50000
H01L  2    0.290401    0.791026    0.514267    11.00000   -1.50000
AFIX   0
C01T  1    0.108468    0.842639    0.259298    11.00000    0.08061    0.12455 =
         0.19372    0.09277    0.05495    0.06877
AFIX 137
H01M  2    0.083457    0.806318    0.173868    11.00000   -1.50000
H01N  2    0.148097    0.923622    0.271626    11.00000   -1.50000
H01O  2    0.037014    0.843131    0.287552    11.00000   -1.50000
AFIX   0
HKLF 4


REM  293_a.res in P1
REM wR2 = 0.1725, GooF = S = 1.080, Restrained GooF = 1.080 for all data
REM R1 = 0.0576 for 8412 Fo > 4sig(Fo) and 0.0650 for all 9782 data
REM 593 parameters refined using 3 restraints

END

WGHT      0.1084      1.6449

REM Highest difference peak  3.724,  deepest hole -0.722,  1-sigma level  0.130
Q1    1   0.5142  0.0338  0.5384  11.00000  0.05    3.72
Q2    1   0.1026  0.2633  0.1955  11.00000  0.05    1.29
Q3    1   0.1051  0.9960  0.5060  11.00000  0.05    1.28
Q4    1   0.9204  0.2589  0.8534  11.00000  0.05    1.15
Q5    1   0.3266  0.0739  0.1938  11.00000  0.05    1.15
Q6    1   0.5218  0.7631  0.8437  11.00000  0.05    1.10
Q7    1   0.5253  0.4930  0.4393  11.00000  0.05    1.09
Q8    1   0.2972  0.9511  0.8538  11.00000  0.05    1.01
Q9    1   0.5239  0.4751  0.5314  11.00000  0.05    0.99
Q10   1   0.3282  0.8026  0.7926  11.00000  0.05    0.95
Q11   1   0.9280 -0.0315  0.4527  11.00000  0.05    0.90
Q12   1   0.6986  0.4379  0.8592  11.00000  0.05    0.86
Q13   1   0.1599  0.1853  0.0798  11.00000  0.05    0.76
Q14   1   0.7045  0.1632  0.1598  11.00000  0.05    0.75
Q15   1   0.6834  0.5473  0.8348  11.00000  0.05    0.75
Q16   1   0.3192  0.6867  0.1401  11.00000  0.05    0.74
Q17   1   0.4847  0.8574  0.1944  11.00000  0.05    0.74
Q18   1   0.5329  0.6521  0.8652  11.00000  0.05    0.71
Q19   1   0.5186  0.7521  0.1346  11.00000  0.05    0.71
Q20   1   0.1415  0.1809  0.8571  11.00000  0.05    0.70
;
_shelx_res_checksum              12442
####################################################################### 
# 
# This file contains crystal structure data downloaded from the 
# Cambridge Structural Database (CSD) hosted by the Cambridge 
# Crystallographic Data Centre (CCDC).
# 
# Full information about CCDC data access policies and citation 
# guidelines are available at http://www.ccdc.cam.ac.uk/access/V1 
# 
# Audit and citation data items may have been added by the CCDC. 
# Please retain this information to preserve the provenance of 
# this file and to allow appropriate attribution of the data. 
# 
#######################################################################

data_shelx_CCDC1
_database_code_depnum_ccdc_archive 'CCDC 1402568'
loop_
_audit_author_name
_audit_author_address
'Surya Prakash Rao H'
;Pondicherry University
India
;
_audit_update_record             
;
2020-12-27 deposited with the CCDC.	2021-01-18 downloaded from the CCDC.
;
# start Validation Reply Form
_vrf_PLAT043_shelx               
;
PROBLEM: Calculated and Reported Mol. Weight Differ by ..      52.07 Check 
RESPONSE: We have used latest version of (Shelx 2018) for refinement of the 
compound. We thoroughly examined the structure and it not have any disorders. 
The R-factor and Goodness of fit of the compound was found to be 0.0542 and 1.075 respectively.
;
# end Validation Reply Form 
_audit_creation_method           SHELXL-2018/3
_shelx_SHELXL_version_number     2018/3
_chemical_name_systematic        
(1R,2S,3R,4S)-(+)-1,7,7-trimethyl-3-(propa-1,2-dien-lyl)bicyclo[2.2.1]heptane-2,3-diol
_chemical_name_common            ?
_chemical_melting_point          'Not available as it was semi solid'
_chemical_formula_moiety         'C13 H20 O2'
_chemical_formula_sum            'C13 H20 O2'
_chemical_formula_weight         208.29

loop_
_atom_type_symbol
_atom_type_description
_atom_type_scat_dispersion_real
_atom_type_scat_dispersion_imag
_atom_type_scat_source
C C 0.0033 0.0016 'International Tables Vol C Tables 4.2.6.8 and 6.1.1.4'
H H 0.0000 0.0000 'International Tables Vol C Tables 4.2.6.8 and 6.1.1.4'
O O 0.0106 0.0060 'International Tables Vol C Tables 4.2.6.8 and 6.1.1.4'

_space_group_crystal_system      orthorhombic
_space_group_IT_number           19
_space_group_name_H-M_alt        'P 21 21 21'
_space_group_name_Hall           'P 2ac 2ab'

_shelx_space_group_comment       
;
The symmetry employed for this shelxl refinement is uniquely defined
by the following loop, which should always be used as a source of
symmetry information in preference to the above space-group names.
They are only intended as comments.
;

loop_
_space_group_symop_operation_xyz
'x, y, z'
'-x+1/2, -y, z+1/2'
'x+1/2, -y+1/2, -z'
'-x, y+1/2, -z+1/2'

_cell_length_a                   6.9420(8)
_cell_length_b                   10.4314(12)
_cell_length_c                   16.881(2)
_cell_angle_alpha                90
_cell_angle_beta                 90
_cell_angle_gamma                90
_cell_volume                     1222.4(2)
_cell_formula_units_Z            5
_cell_measurement_temperature    293(2)
_cell_measurement_reflns_used    851
_cell_measurement_theta_min      4.0811
_cell_measurement_theta_max      29.0919

_exptl_crystal_description       plate
_exptl_crystal_colour            colorless
_exptl_crystal_density_meas      ?
_exptl_crystal_density_method    'not measured'
_exptl_crystal_density_diffrn    1.415
_exptl_crystal_F_000             570
_exptl_transmission_factor_min   ?
_exptl_transmission_factor_max   ?
_exptl_crystal_size_max          0.4
_exptl_crystal_size_mid          0.3
_exptl_crystal_size_min          0.04
_exptl_absorpt_coefficient_mu    0.093
_shelx_estimated_absorpt_T_min   ?
_shelx_estimated_absorpt_T_max   ?
_exptl_absorpt_correction_type   multi-scan
_exptl_absorpt_correction_T_min  0.75952
_exptl_absorpt_correction_T_max  1.00000
_exptl_absorpt_process_details   
;
CrysAlisPro, Agilent Technologies,
Version 1.171.36.21 (release 14-08-2012 CrysAlis171 .NET)
(compiled Sep 14 2012,17:21:16)
Empirical absorption correction using spherical harmonics,
 implemented in SCALE3 ABSPACK scaling algorithm.
;
_exptl_absorpt_special_details   ?
_diffrn_ambient_temperature      293(2)
_diffrn_radiation_wavelength     0.71073
_diffrn_radiation_type           MoK\a
_diffrn_source                   'Enhance (Mo) X-ray Source'
_diffrn_measurement_device_type  'Xcalibur, Eos'
_diffrn_measurement_method       '\w scans'
_diffrn_detector_area_resol_mean 15.9821
_diffrn_reflns_number            4044
_diffrn_reflns_av_unetI/netI     0.0625
_diffrn_reflns_av_R_equivalents  0.0303
_diffrn_reflns_limit_h_min       -8
_diffrn_reflns_limit_h_max       8
_diffrn_reflns_limit_k_min       -13
_diffrn_reflns_limit_k_max       11
_diffrn_reflns_limit_l_min       -22
_diffrn_reflns_limit_l_max       12
_diffrn_reflns_theta_min         4.089
_diffrn_reflns_theta_max         29.156
_diffrn_reflns_theta_full        25.242
_diffrn_measured_fraction_theta_max 0.858
_diffrn_measured_fraction_theta_full 0.986
_diffrn_reflns_Laue_measured_fraction_max 0.858
_diffrn_reflns_Laue_measured_fraction_full 0.986
_diffrn_reflns_point_group_measured_fraction_max 0.782
_diffrn_reflns_point_group_measured_fraction_full 0.937
_reflns_number_total             2573
_reflns_number_gt                1628
_reflns_threshold_expression     'I > 2\s(I)'
_reflns_Friedel_coverage         0.576
_reflns_Friedel_fraction_max     0.677
_reflns_Friedel_fraction_full    0.867

_reflns_special_details          
;
 Reflections were merged by SHELXL according to the crystal
 class for the calculation of statistics and refinement.
 
 _reflns_Friedel_fraction is defined as the number of unique
 Friedel pairs measured divided by the number that would be
 possible theoretically, ignoring centric projections and
 systematic absences.
;

_computing_data_collection       
;
CrysAlisPro, Agilent Technologies,
Version 1.171.36.21 (release 14-08-2012 CrysAlis171 .NET)
(compiled Sep 14 2012,17:21:16)
;
_computing_cell_refinement       
;
CrysAlisPro, Agilent Technologies,
Version 1.171.36.21 (release 14-08-2012 CrysAlis171 .NET)
(compiled Sep 14 2012,17:21:16)
;
_computing_data_reduction        
;
CrysAlisPro, Agilent Technologies,
Version 1.171.36.21 (release 14-08-2012 CrysAlis171 .NET)
(compiled Sep 14 2012,17:21:16)
;
_computing_structure_solution    
;
SHELXS, G.M. Sheldrick, Acta Cryst.
(2008). A64, 112-122
;
_computing_structure_refinement  'SHELXL-2018/3 (Sheldrick, 2018)'
_computing_molecular_graphics    
;
O. V. Dolomanov, L. J. Bourhis, R. J. Gildea, J. A. K. Howard and H. Puschmann,
OLEX2: a complete structure solution, refinement and analysis program.
J. Appl. Cryst. (2009). 42, 339-341.
;
_computing_publication_material  
;
O. V. Dolomanov, L. J. Bourhis, R. J. Gildea, J. A. K. Howard and H. Puschmann,
OLEX2: a complete structure solution, refinement and analysis program.
J. Appl. Cryst. (2009). 42, 339-341.
;
_refine_special_details          
;
 Refinement of F^2^ against ALL reflections.  The weighted R-factor wR and 
 goodness of fit S are based on F^2^, conventional R-factors R are based 
 on F, with F set to zero for negative F^2^. The threshold expression of 
 F^2^ > 2sigma(F^2^) is used only for calculating R-factors(gt) etc. and is 
 not relevant to the choice of reflections for refinement.  R-factors based 
 on F^2^ are statistically about twice as large as those based on F, and R- 
 factors based on ALL data will be even larger. 
;
_refine_ls_structure_factor_coef Fsqd
_refine_ls_matrix_type           full
_refine_ls_weighting_scheme      calc
_refine_ls_weighting_details     
'w=1/[\s^2^(Fo^2^)+(0.0416P)^2^+0.0181P] where P=(Fo^2^+2Fc^2^)/3'
_atom_sites_solution_primary     direct
_atom_sites_solution_secondary   difmap
_atom_sites_solution_hydrogens   mixed
_refine_ls_hydrogen_treatment    mixed
_refine_ls_extinction_method     none
_refine_ls_extinction_coef       .
_refine_ls_abs_structure_details 
;
 Flack x determined using 437 quotients [(I+)-(I-)]/[(I+)+(I-)]
 (Parsons, Flack and Wagner, Acta Cryst. B69 (2013) 249-259).
;
_refine_ls_abs_structure_Flack   1.1(10)
_chemical_absolute_configuration unk
_refine_ls_number_reflns         2573
_refine_ls_number_parameters     155
_refine_ls_number_restraints     0
_refine_ls_R_factor_all          0.1013
_refine_ls_R_factor_gt           0.0542
_refine_ls_wR_factor_ref         0.1209
_refine_ls_wR_factor_gt          0.0975
_refine_ls_goodness_of_fit_ref   1.075
_refine_ls_restrained_S_all      1.075
_refine_ls_shift/su_max          0.000
_refine_ls_shift/su_mean         0.000

loop_
_atom_site_label
_atom_site_type_symbol
_atom_site_fract_x
_atom_site_fract_y
_atom_site_fract_z
_atom_site_U_iso_or_equiv
_atom_site_adp_type
_atom_site_occupancy
_atom_site_site_symmetry_order
_atom_site_calc_flag
_atom_site_refinement_flags_posn
_atom_site_refinement_flags_adp
_atom_site_refinement_flags_occupancy
_atom_site_disorder_assembly
_atom_site_disorder_group
O1 O -0.4453(4) -0.2988(2) -0.10687(14) 0.0698(7) Uani 1 1 d . . . . .
C2 C -0.4345(4) -0.4266(3) -0.07771(16) 0.0454(7) Uani 1 1 d . . . . .
H2 H -0.560538 -0.452372 -0.056973 0.054 Uiso 1 1 calc R U . . .
C3 C -0.1476(5) -0.5461(3) -0.04520(19) 0.0554(8) Uani 1 1 d . . . . .
H3 H -0.019597 -0.549476 -0.020778 0.067 Uiso 1 1 calc R U . . .
C4 C -0.4146(4) -0.6549(3) -0.10504(19) 0.0562(8) Uani 1 1 d . . . . .
H4A H -0.404885 -0.722133 -0.144568 0.067 Uiso 1 1 calc R U . . .
H4B H -0.543081 -0.656203 -0.082450 0.067 Uiso 1 1 calc R U . . .
C5 C -0.1450(4) -0.5197(3) -0.13556(18) 0.0535(8) Uani 1 1 d . . . . .
C6 C -0.3692(4) -0.5230(3) -0.14141(16) 0.0443(7) Uani 1 1 d . . . . .
O7 O -0.1724(5) -0.3234(3) -0.00218(19) 0.0813(8) Uani 1 1 d . . . . .
C8 C -0.5400(7) -0.4769(3) 0.09160(18) 0.0655(10) Uani 1 1 d . . . . .
C9 C -0.4576(5) -0.5009(4) -0.22252(17) 0.0681(10) Uani 1 1 d . . . . .
H9A H -0.424774 -0.416549 -0.240803 0.102 Uiso 1 1 calc R U . . .
H9B H -0.595128 -0.508675 -0.218995 0.102 Uiso 1 1 calc R U . . .
H9C H -0.408808 -0.563518 -0.259056 0.102 Uiso 1 1 calc R U . . .
C10 C -0.7153(7) -0.4817(4) 0.1152(2) 0.0742(11) Uani 1 1 d . . . . .
C11 C -0.2604(5) -0.6719(3) -0.04013(19) 0.0599(9) Uani 1 1 d . . . . .
H11A H -0.318908 -0.682583 0.011632 0.072 Uiso 1 1 calc R U . . .
H11B H -0.178285 -0.745055 -0.051115 0.072 Uiso 1 1 calc R U . . .
C12 C -0.3600(7) -0.4723(4) 0.06995(19) 0.0758(11) Uani 1 1 d . . . . .
H12 H -0.269841 -0.490249 0.109151 0.091 Uiso 1 1 calc R U . . .
C13 C -0.2795(4) -0.4413(3) -0.01150(18) 0.0541(8) Uani 1 1 d . . . . .
C14 C -0.0497(5) -0.3960(3) -0.1636(2) 0.0759(11) Uani 1 1 d . . . . .
H14A H 0.076761 -0.389409 -0.140872 0.114 Uiso 1 1 calc R U . . .
H14B H -0.125944 -0.323954 -0.147159 0.114 Uiso 1 1 calc R U . . .
H14C H -0.039775 -0.396692 -0.220290 0.114 Uiso 1 1 calc R U . . .
C15 C -0.0457(6) -0.6293(3) -0.1819(2) 0.0785(11) Uani 1 1 d . . . . .
H15A H -0.102318 -0.709875 -0.167276 0.118 Uiso 1 1 calc R U . . .
H15B H 0.089295 -0.630429 -0.169526 0.118 Uiso 1 1 calc R U . . .
H15C H -0.062294 -0.615710 -0.237756 0.118 Uiso 1 1 calc R U . . .
H7 H -0.246(7) -0.277(5) -0.024(3) 0.10(2) Uiso 1 1 d . . . . .
H1 H -0.539(6) -0.260(4) -0.078(3) 0.116(17) Uiso 1 1 d . . . . .
H10A H -0.793(7) -0.566(5) 0.116(3) 0.128(16) Uiso 1 1 d . . . . .
H10B H -0.787(6) -0.407(5) 0.132(3) 0.125(17) Uiso 1 1 d . . . . .

loop_
_atom_site_aniso_label
_atom_site_aniso_U_11
_atom_site_aniso_U_22
_atom_site_aniso_U_33
_atom_site_aniso_U_23
_atom_site_aniso_U_13
_atom_site_aniso_U_12
O1 0.0897(17) 0.0500(13) 0.0697(15) 0.0051(13) 0.0183(16) 0.0172(13)
C2 0.0470(17) 0.0469(17) 0.0424(15) -0.0001(14) 0.0032(14) 0.0008(13)
C3 0.0440(16) 0.061(2) 0.0610(18) -0.0012(17) -0.0119(16) -0.0020(16)
C4 0.060(2) 0.0514(18) 0.0567(18) -0.0032(16) -0.0031(18) -0.0087(14)
C5 0.0468(17) 0.0536(17) 0.0599(18) 0.0001(17) 0.0075(16) -0.0005(15)
C6 0.0433(16) 0.0505(16) 0.0390(13) -0.0020(15) -0.0004(13) -0.0009(14)
O7 0.094(2) 0.0625(17) 0.0871(19) -0.0193(16) -0.0183(19) -0.0205(16)
C8 0.104(3) 0.0552(19) 0.0371(15) -0.0037(16) 0.005(2) 0.003(2)
C9 0.073(2) 0.089(3) 0.0425(15) -0.0055(18) -0.0031(17) 0.008(2)
C10 0.103(3) 0.062(2) 0.058(2) 0.0072(19) 0.025(2) 0.005(2)
C11 0.067(2) 0.0498(18) 0.0628(19) 0.0060(15) -0.0018(19) 0.0057(18)
C12 0.089(3) 0.096(3) 0.0424(17) -0.006(2) -0.013(2) 0.002(3)
C13 0.060(2) 0.0529(18) 0.0496(16) -0.0067(15) -0.0073(17) -0.0118(15)
C14 0.066(2) 0.075(2) 0.087(2) 0.007(2) 0.017(2) -0.0128(19)
C15 0.068(2) 0.079(2) 0.088(3) -0.001(2) 0.018(2) 0.018(2)

_geom_special_details            
;
 All esds (except the esd in the dihedral angle between two l.s. planes)
 are estimated using the full covariance matrix.  The cell esds are taken
 into account individually in the estimation of esds in distances, angles
 and torsion angles; correlations between esds in cell parameters are only
 used when they are defined by crystal symmetry.  An approximate (isotropic)
 treatment of cell esds is used for estimating esds involving l.s. planes.
;

loop_
_geom_bond_atom_site_label_1
_geom_bond_atom_site_label_2
_geom_bond_distance
_geom_bond_site_symmetry_2
_geom_bond_publ_flag
O1 C2 1.424(4) . ?
O1 H1 0.91(4) . ?
C2 C6 1.541(4) . ?
C2 C13 1.559(4) . ?
C2 H2 0.9800 . ?
C3 C11 1.531(4) . ?
C3 C13 1.536(4) . ?
C3 C5 1.550(4) . ?
C3 H3 0.9800 . ?
C4 C6 1.539(4) . ?
C4 C11 1.542(4) . ?
C4 H4A 0.9700 . ?
C4 H4B 0.9700 . ?
C5 C14 1.526(4) . ?
C5 C15 1.548(4) . ?
C5 C6 1.559(4) . ?
C6 C9 1.518(4) . ?
O7 C13 1.446(4) . ?
O7 H7 0.79(4) . ?
C8 C10 1.282(6) . ?
C8 C12 1.302(5) . ?
C9 H9A 0.9600 . ?
C9 H9B 0.9600 . ?
C9 H9C 0.9600 . ?
C10 H10A 1.03(5) . ?
C10 H10B 0.97(5) . ?
C11 H11A 0.9700 . ?
C11 H11B 0.9700 . ?
C12 C13 1.519(5) . ?
C12 H12 0.9300 . ?
C14 H14A 0.9600 . ?
C14 H14B 0.9600 . ?
C14 H14C 0.9600 . ?
C15 H15A 0.9600 . ?
C15 H15B 0.9600 . ?
C15 H15C 0.9600 . ?

loop_
_geom_angle_atom_site_label_1
_geom_angle_atom_site_label_2
_geom_angle_atom_site_label_3
_geom_angle
_geom_angle_site_symmetry_1
_geom_angle_site_symmetry_3
_geom_angle_publ_flag
C2 O1 H1 106(3) . . ?
O1 C2 C6 112.7(2) . . ?
O1 C2 C13 112.1(2) . . ?
C6 C2 C13 103.5(2) . . ?
O1 C2 H2 109.5 . . ?
C6 C2 H2 109.5 . . ?
C13 C2 H2 109.5 . . ?
C11 C3 C13 106.5(2) . . ?
C11 C3 C5 102.3(3) . . ?
C13 C3 C5 104.2(2) . . ?
C11 C3 H3 114.2 . . ?
C13 C3 H3 114.2 . . ?
C5 C3 H3 114.2 . . ?
C6 C4 C11 104.1(2) . . ?
C6 C4 H4A 110.9 . . ?
C11 C4 H4A 110.9 . . ?
C6 C4 H4B 110.9 . . ?
C11 C4 H4B 110.9 . . ?
H4A C4 H4B 109.0 . . ?
C14 C5 C15 106.0(3) . . ?
C14 C5 C3 117.4(3) . . ?
C15 C5 C3 111.8(3) . . ?
C14 C5 C6 115.6(3) . . ?
C15 C5 C6 113.4(3) . . ?
C3 C5 C6 92.7(2) . . ?
C9 C6 C4 114.4(3) . . ?
C9 C6 C2 114.3(2) . . ?
C4 C6 C2 104.2(2) . . ?
C9 C6 C5 117.2(3) . . ?
C4 C6 C5 101.5(2) . . ?
C2 C6 C5 103.6(2) . . ?
C13 O7 H7 98(4) . . ?
C10 C8 C12 178.2(4) . . ?
C6 C9 H9A 109.5 . . ?
C6 C9 H9B 109.5 . . ?
H9A C9 H9B 109.5 . . ?
C6 C9 H9C 109.5 . . ?
H9A C9 H9C 109.5 . . ?
H9B C9 H9C 109.5 . . ?
C8 C10 H10A 122(3) . . ?
C8 C10 H10B 123(3) . . ?
H10A C10 H10B 114(4) . . ?
C3 C11 C4 102.5(2) . . ?
C3 C11 H11A 111.3 . . ?
C4 C11 H11A 111.3 . . ?
C3 C11 H11B 111.3 . . ?
C4 C11 H11B 111.3 . . ?
H11A C11 H11B 109.2 . . ?
C8 C12 C13 127.9(3) . . ?
C8 C12 H12 116.0 . . ?
C13 C12 H12 116.0 . . ?
O7 C13 C12 105.8(3) . . ?
O7 C13 C3 109.9(3) . . ?
C12 C13 C3 113.8(3) . . ?
O7 C13 C2 110.4(3) . . ?
C12 C13 C2 114.6(3) . . ?
C3 C13 C2 102.5(2) . . ?
C5 C14 H14A 109.5 . . ?
C5 C14 H14B 109.5 . . ?
H14A C14 H14B 109.5 . . ?
C5 C14 H14C 109.5 . . ?
H14A C14 H14C 109.5 . . ?
H14B C14 H14C 109.5 . . ?
C5 C15 H15A 109.5 . . ?
C5 C15 H15B 109.5 . . ?
H15A C15 H15B 109.5 . . ?
C5 C15 H15C 109.5 . . ?
H15A C15 H15C 109.5 . . ?
H15B C15 H15C 109.5 . . ?

loop_
_geom_torsion_atom_site_label_1
_geom_torsion_atom_site_label_2
_geom_torsion_atom_site_label_3
_geom_torsion_atom_site_label_4
_geom_torsion
_geom_torsion_site_symmetry_1
_geom_torsion_site_symmetry_2
_geom_torsion_site_symmetry_3
_geom_torsion_site_symmetry_4
_geom_torsion_publ_flag
C11 C3 C5 C14 177.4(3) . . . . ?
C13 C3 C5 C14 66.6(3) . . . . ?
C11 C3 C5 C15 -59.8(3) . . . . ?
C13 C3 C5 C15 -170.7(3) . . . . ?
C11 C3 C5 C6 56.7(3) . . . . ?
C13 C3 C5 C6 -54.1(3) . . . . ?
C11 C4 C6 C9 161.6(2) . . . . ?
C11 C4 C6 C2 -72.9(3) . . . . ?
C11 C4 C6 C5 34.5(3) . . . . ?
O1 C2 C6 C9 -41.0(4) . . . . ?
C13 C2 C6 C9 -162.4(2) . . . . ?
O1 C2 C6 C4 -166.6(2) . . . . ?
C13 C2 C6 C4 72.1(3) . . . . ?
O1 C2 C6 C5 87.6(3) . . . . ?
C13 C2 C6 C5 -33.7(3) . . . . ?
C14 C5 C6 C9 57.6(4) . . . . ?
C15 C5 C6 C9 -65.0(4) . . . . ?
C3 C5 C6 C9 179.8(3) . . . . ?
C14 C5 C6 C4 -177.1(3) . . . . ?
C15 C5 C6 C4 60.3(3) . . . . ?
C3 C5 C6 C4 -54.9(3) . . . . ?
C14 C5 C6 C2 -69.3(3) . . . . ?
C15 C5 C6 C2 168.1(2) . . . . ?
C3 C5 C6 C2 52.9(3) . . . . ?
C13 C3 C11 C4 71.7(3) . . . . ?
C5 C3 C11 C4 -37.4(3) . . . . ?
C6 C4 C11 C3 1.5(3) . . . . ?
C8 C12 C13 O7 115.5(4) . . . . ?
C8 C12 C13 C3 -123.8(4) . . . . ?
C8 C12 C13 C2 -6.4(5) . . . . ?
C11 C3 C13 O7 170.7(3) . . . . ?
C5 C3 C13 O7 -81.6(3) . . . . ?
C11 C3 C13 C12 52.3(4) . . . . ?
C5 C3 C13 C12 160.0(3) . . . . ?
C11 C3 C13 C2 -71.9(3) . . . . ?
C5 C3 C13 C2 35.8(3) . . . . ?
O1 C2 C13 O7 -5.8(3) . . . . ?
C6 C2 C13 O7 116.0(3) . . . . ?
O1 C2 C13 C12 113.5(3) . . . . ?
C6 C2 C13 C12 -124.7(3) . . . . ?
O1 C2 C13 C3 -122.7(3) . . . . ?
C6 C2 C13 C3 -1.0(3) . . . . ?

_refine_diff_density_max         0.121
_refine_diff_density_min         -0.127
_refine_diff_density_rms         0.029

_shelx_res_file                  
;
TITL HSP-VS-270A in P212121 #19
    shelx.res
    created by SHELXL-2018/3 at 13:42:14 on 26-Dec-2020
CELL 0.71073 6.942006 10.431373 16.881043 90 90 90
ZERR 5 0.000826 0.001162 0.001972 0 0 0
LATT -1
SYMM 0.5-X,-Y,0.5+Z
SYMM 0.5+X,0.5-Y,-Z
SYMM -X,0.5+Y,0.5-Z

SFAC C H O
UNIT 65 100 10

L.S. 4
PLAN  2
REM reset to P212121 #19
BOND $H
CONF
HTAB
fmap 2
acta
REM <HKL>D:/HSP/HSP-VS-270/struct/olex2_HSP-VS-270A/HSP-VS-270A.hkl</HKL>

WGHT    0.041600    0.018100
FVAR       8.47528
O1    3   -0.445313   -0.298768   -0.106867    11.00000    0.08967    0.05003 =
         0.06969    0.00507    0.01832    0.01718
C2    1   -0.434492   -0.426620   -0.077714    11.00000    0.04698    0.04687 =
         0.04240   -0.00012    0.00321    0.00078
AFIX  13
H2    2   -0.560538   -0.452372   -0.056973    11.00000   -1.20000
AFIX   0
C3    1   -0.147571   -0.546141   -0.045199    11.00000    0.04405    0.06117 =
         0.06104   -0.00119   -0.01193   -0.00195
AFIX  13
H3    2   -0.019597   -0.549476   -0.020778    11.00000   -1.20000
AFIX   0
C4    1   -0.414621   -0.654948   -0.105044    11.00000    0.06046    0.05143 =
         0.05670   -0.00321   -0.00308   -0.00868
AFIX  23
H4A   2   -0.404885   -0.722133   -0.144568    11.00000   -1.20000
H4B   2   -0.543081   -0.656203   -0.082450    11.00000   -1.20000
AFIX   0
C5    1   -0.145036   -0.519750   -0.135564    11.00000    0.04684    0.05359 =
         0.05992    0.00010    0.00745   -0.00049
C6    1   -0.369174   -0.523040   -0.141406    11.00000    0.04334    0.05054 =
         0.03900   -0.00199   -0.00043   -0.00093
O7    3   -0.172436   -0.323388   -0.002177    11.00000    0.09431    0.06254 =
         0.08714   -0.01932   -0.01835   -0.02049
C8    1   -0.539963   -0.476912    0.091603    11.00000    0.10418    0.05521 =
         0.03710   -0.00371    0.00513    0.00286
C9    1   -0.457599   -0.500911   -0.222522    11.00000    0.07303    0.08890 =
         0.04248   -0.00553   -0.00309    0.00802
AFIX 137
H9A   2   -0.424774   -0.416549   -0.240803    11.00000   -1.50000
H9B   2   -0.595128   -0.508675   -0.218995    11.00000   -1.50000
H9C   2   -0.408808   -0.563518   -0.259056    11.00000   -1.50000
AFIX   0
C10   1   -0.715312   -0.481702    0.115207    11.00000    0.10278    0.06232 =
         0.05765    0.00719    0.02546    0.00513
C11   1   -0.260405   -0.671949   -0.040134    11.00000    0.06727    0.04980 =
         0.06277    0.00602   -0.00180    0.00569
AFIX  23
H11A  2   -0.318908   -0.682583    0.011632    11.00000   -1.20000
H11B  2   -0.178285   -0.745055   -0.051115    11.00000   -1.20000
AFIX   0
C12   1   -0.360048   -0.472334    0.069954    11.00000    0.08879    0.09618 =
         0.04241   -0.00603   -0.01261    0.00217
AFIX  43
H12   2   -0.269841   -0.490249    0.109151    11.00000   -1.20000
AFIX   0
C13   1   -0.279466   -0.441310   -0.011496    11.00000    0.05967    0.05288 =
         0.04963   -0.00668   -0.00734   -0.01176
C14   1   -0.049653   -0.395972   -0.163568    11.00000    0.06596    0.07474 =
         0.08697    0.00689    0.01674   -0.01281
AFIX 137
H14A  2    0.076761   -0.389409   -0.140872    11.00000   -1.50000
H14B  2   -0.125944   -0.323954   -0.147159    11.00000   -1.50000
H14C  2   -0.039775   -0.396692   -0.220290    11.00000   -1.50000
AFIX   0
C15   1   -0.045653   -0.629346   -0.181933    11.00000    0.06829    0.07876 =
         0.08849   -0.00122    0.01840    0.01758
AFIX 137
H15A  2   -0.102318   -0.709875   -0.167276    11.00000   -1.50000
H15B  2    0.089295   -0.630429   -0.169526    11.00000   -1.50000
H15C  2   -0.062294   -0.615710   -0.237756    11.00000   -1.50000
AFIX   0
H7    2   -0.245618   -0.277021   -0.023710    11.00000    0.10316
H1    2   -0.539327   -0.259788   -0.078093    11.00000    0.11602
H10A  2   -0.792900   -0.565935    0.115993    11.00000    0.12841
H10B  2   -0.786663   -0.407202    0.132198    11.00000    0.12459
HKLF 4


REM  HSP-VS-270A in P212121 #19
REM wR2 = 0.1209, GooF = S = 1.075, Restrained GooF = 1.075 for all data
REM R1 = 0.0542 for 1628 Fo > 4sig(Fo) and 0.1013 for all 2573 data
REM 155 parameters refined using 0 restraints

END

WGHT      0.0394      0.0269

REM Instructions for potential hydrogen bonds
HTAB O7 O1
EQIV $1 x-1/2, -y-1/2, -z
HTAB O1 O7_$1

REM Highest difference peak  0.121,  deepest hole -0.127,  1-sigma level  0.029
Q1    1  -0.6219 -0.4567 -0.0400  11.00000  0.05    0.12
Q2    1  -0.0572 -0.3266 -0.1302  11.00000  0.05    0.12
;
_shelx_res_checksum              92138
